# Supplementary material for: Structure-based assessment of disease-related mutations in human voltage-gated sodium channels
Source: Protein Cell. 2017 Feb 1;8(6):401–38. doi: 10.1007/s13238-017-0372-z (PMC5445024; doi:10.1007/s13238-017-0372-z)
Supplement: Supplementary file 1 — Supplementary material 1 (PDB 2287 kb) [file 13238_2017_372_MOESM1_ESM.pbd]

ATOM      1  N   TYR 1 107     119.700 139.659 155.352  1.00  0.00      mode N1+
ATOM      2  CA  TYR 1 107     119.648 138.186 155.288  1.00  0.00      mode C  
ATOM      3  C   TYR 1 107     118.558 137.540 156.143  1.00  0.00      mode C  
ATOM      4  O   TYR 1 107     117.750 136.814 155.586  1.00  0.00      mode O  
ATOM      5  CB  TYR 1 107     121.038 137.535 155.327  1.00  0.00      mode C  
ATOM      6  CG  TYR 1 107     121.061 136.030 155.506  1.00  0.00      mode C  
ATOM      7  CD1 TYR 1 107     120.479 135.203 154.523  1.00  0.00      mode C  
ATOM      8  CD2 TYR 1 107     121.710 135.451 156.614  1.00  0.00      mode C  
ATOM      9  CE1 TYR 1 107     120.532 133.803 154.657  1.00  0.00      mode C  
ATOM     10  CE2 TYR 1 107     121.761 134.051 156.753  1.00  0.00      mode C  
ATOM     11  CZ  TYR 1 107     121.167 133.223 155.774  1.00  0.00      mode C  
ATOM     12  OH  TYR 1 107     121.221 131.870 155.893  1.00  0.00      mode O  
ATOM     13  HA  TYR 1 107     119.293 137.957 154.283  1.00  0.00      mode H  
ATOM     14  HB2 TYR 1 107     121.563 137.784 154.404  1.00  0.00      mode H  
ATOM     15  HB3 TYR 1 107     121.597 137.984 156.151  1.00  0.00      mode H  
ATOM     16  HD1 TYR 1 107     119.987 135.629 153.661  1.00  0.00      mode H  
ATOM     17  HD2 TYR 1 107     122.187 136.072 157.358  1.00  0.00      mode H  
ATOM     18  HE1 TYR 1 107     120.088 133.159 153.912  1.00  0.00      mode H  
ATOM     19  HE2 TYR 1 107     122.258 133.613 157.605  1.00  0.00      mode H  
ATOM     20  HH  TYR 1 107     121.669 131.601 156.695  1.00  0.00      mode H  
ATOM     21  H1  TYR 1 107     120.321 140.010 154.635  1.00  0.00      mode H  
ATOM     22  H2  TYR 1 107     120.050 139.949 156.259  1.00  0.00      mode H  
ATOM     23  H3  TYR 1 107     118.775 140.041 155.210  1.00  0.00      mode H  
ATOM     24  N   MET 1 108     118.396 137.999 157.395  1.00  0.00      mode N  
ATOM     25  CA  MET 1 108     117.478 137.470 158.429  1.00  0.00      mode C  
ATOM     26  C   MET 1 108     117.928 136.110 158.992  1.00  0.00      mode C  
ATOM     27  O   MET 1 108     118.876 135.506 158.499  1.00  0.00      mode O  
ATOM     28  CB  MET 1 108     116.004 137.428 157.969  1.00  0.00      mode C  
ATOM     29  CG  MET 1 108     115.484 138.748 157.388  1.00  0.00      mode C  
ATOM     30  SD  MET 1 108     113.780 138.679 156.769  1.00  0.00      mode S  
ATOM     31  CE  MET 1 108     113.985 137.612 155.316  1.00  0.00      mode C  
ATOM     32  H   MET 1 108     119.117 138.615 157.746  1.00  0.00      mode H  
ATOM     33  HA  MET 1 108     117.514 138.166 159.268  1.00  0.00      mode H  
ATOM     34  HB2 MET 1 108     115.376 137.175 158.824  1.00  0.00      mode H  
ATOM     35  HB3 MET 1 108     115.879 136.634 157.235  1.00  0.00      mode H  
ATOM     36  HG2 MET 1 108     116.123 139.064 156.566  1.00  0.00      mode H  
ATOM     37  HG3 MET 1 108     115.525 139.506 158.170  1.00  0.00      mode H  
ATOM     38  HE1 MET 1 108     114.739 138.023 154.657  1.00  0.00      mode H  
ATOM     39  HE2 MET 1 108     114.279 136.607 155.626  1.00  0.00      mode H  
ATOM     40  HE3 MET 1 108     113.033 137.547 154.779  1.00  0.00      mode H  
ATOM     41  N   LEU 1 109     117.296 135.666 160.085  1.00  0.00      mode N  
ATOM     42  CA  LEU 1 109     117.593 134.384 160.731  1.00  0.00      mode C  
ATOM     43  C   LEU 1 109     116.345 133.794 161.400  1.00  0.00      mode C  
ATOM     44  O   LEU 1 109     115.769 134.426 162.280  1.00  0.00      mode O  
ATOM     45  CB  LEU 1 109     118.737 134.586 161.744  1.00  0.00      mode C  
ATOM     46  CG  LEU 1 109     119.167 133.313 162.504  1.00  0.00      mode C  
ATOM     47  CD1 LEU 1 109     119.754 132.260 161.564  1.00  0.00      mode C  
ATOM     48  CD2 LEU 1 109     120.239 133.680 163.529  1.00  0.00      mode C  
ATOM     49  H   LEU 1 109     116.550 136.222 160.479  1.00  0.00      mode H  
ATOM     50  HA  LEU 1 109     117.930 133.687 159.961  1.00  0.00      mode H  
ATOM     51  HB2 LEU 1 109     119.600 134.990 161.216  1.00  0.00      mode H  
ATOM     52  HB3 LEU 1 109     118.415 135.332 162.472  1.00  0.00      mode H  
ATOM     53  HG  LEU 1 109     118.310 132.893 163.032  1.00  0.00      mode H  
ATOM     54 HD11 LEU 1 109     118.983 131.897 160.894  1.00  0.00      mode H  
ATOM     55 HD12 LEU 1 109     120.572 132.686 160.973  1.00  0.00      mode H  
ATOM     56 HD13 LEU 1 109     120.130 131.411 162.143  1.00  0.00      mode H  
ATOM     57 HD21 LEU 1 109     121.109 134.112 163.037  1.00  0.00      mode H  
ATOM     58 HD22 LEU 1 109     119.837 134.396 164.248  1.00  0.00      mode H  
ATOM     59 HD23 LEU 1 109     120.551 132.787 164.061  1.00  0.00      mode H  
ATOM     60  N   SER 1 110     115.972 132.571 161.007  1.00  0.00      mode N  
ATOM     61  CA  SER 1 110     114.992 131.705 161.686  1.00  0.00      mode C  
ATOM     62  C   SER 1 110     113.680 132.381 162.196  1.00  0.00      mode C  
ATOM     63  O   SER 1 110     113.336 132.147 163.354  1.00  0.00      mode O  
ATOM     64  CB  SER 1 110     115.732 130.959 162.812  1.00  0.00      mode C  
ATOM     65  OG  SER 1 110     114.928 129.924 163.334  1.00  0.00      mode O  
ATOM     66  H   SER 1 110     116.493 132.153 160.251  1.00  0.00      mode H  
ATOM     67  HA  SER 1 110     114.676 130.948 160.968  1.00  0.00      mode H  
ATOM     68  HB2 SER 1 110     115.985 131.660 163.612  1.00  0.00      mode H  
ATOM     69  HB3 SER 1 110     116.649 130.523 162.417  1.00  0.00      mode H  
ATOM     70  HG  SER 1 110     114.110 130.351 163.638  1.00  0.00      mode H  
ATOM     71  N   PRO 1 111     112.947 133.206 161.410  1.00  0.00      mode N  
ATOM     72  CA  PRO 1 111     111.827 134.033 161.896  1.00  0.00      mode C  
ATOM     73  C   PRO 1 111     110.835 133.362 162.872  1.00  0.00      mode C  
ATOM     74  O   PRO 1 111     110.289 132.297 162.584  1.00  0.00      mode O  
ATOM     75  CB  PRO 1 111     111.104 134.507 160.627  1.00  0.00      mode C  
ATOM     76  CG  PRO 1 111     112.241 134.637 159.617  1.00  0.00      mode C  
ATOM     77  CD  PRO 1 111     113.167 133.480 159.990  1.00  0.00      mode C  
ATOM     78  HA  PRO 1 111     112.261 134.903 162.390  1.00  0.00      mode H  
ATOM     79  HB2 PRO 1 111     110.405 133.741 160.283  1.00  0.00      mode H  
ATOM     80  HB3 PRO 1 111     110.592 135.457 160.785  1.00  0.00      mode H  
ATOM     81  HG2 PRO 1 111     112.759 135.588 159.767  1.00  0.00      mode H  
ATOM     82  HG3 PRO 1 111     111.880 134.543 158.590  1.00  0.00      mode H  
ATOM     83  HD2 PRO 1 111     114.190 133.791 159.790  1.00  0.00      mode H  
ATOM     84  HD3 PRO 1 111     112.910 132.593 159.408  1.00  0.00      mode H  
ATOM     85  N   PHE 1 112     110.542 134.040 163.992  1.00  0.00      mode N  
ATOM     86  CA  PHE 1 112     109.719 133.542 165.110  1.00  0.00      mode C  
ATOM     87  C   PHE 1 112     108.721 134.524 165.757  1.00  0.00      mode C  
ATOM     88  O   PHE 1 112     108.822 135.735 165.572  1.00  0.00      mode O  
ATOM     89  CB  PHE 1 112     110.570 132.775 166.141  1.00  0.00      mode C  
ATOM     90  CG  PHE 1 112     111.875 133.446 166.544  1.00  0.00      mode C  
ATOM     91  CD1 PHE 1 112     113.107 132.812 166.300  1.00  0.00      mode C  
ATOM     92  CD2 PHE 1 112     111.861 134.719 167.148  1.00  0.00      mode C  
ATOM     93  CE1 PHE 1 112     114.317 133.452 166.627  1.00  0.00      mode C  
ATOM     94  CE2 PHE 1 112     113.071 135.357 167.481  1.00  0.00      mode C  
ATOM     95  CZ  PHE 1 112     114.299 134.726 167.222  1.00  0.00      mode C  
ATOM     96  H   PHE 1 112     111.015 134.919 164.142  1.00  0.00      mode H  
ATOM     97  HA  PHE 1 112     109.067 132.785 164.674  1.00  0.00      mode H  
ATOM     98  HB2 PHE 1 112     109.987 132.573 167.037  1.00  0.00      mode H  
ATOM     99  HB3 PHE 1 112     110.813 131.806 165.700  1.00  0.00      mode H  
ATOM    100  HD1 PHE 1 112     113.128 131.846 165.816  1.00  0.00      mode H  
ATOM    101  HD2 PHE 1 112     110.927 135.232 167.321  1.00  0.00      mode H  
ATOM    102  HE1 PHE 1 112     115.260 132.984 166.381  1.00  0.00      mode H  
ATOM    103  HE2 PHE 1 112     113.062 136.356 167.902  1.00  0.00      mode H  
ATOM    104  HZ  PHE 1 112     115.227 135.239 167.438  1.00  0.00      mode H  
ATOM    105  N   SER 1 113     107.775 134.009 166.552  1.00  0.00      mode N  
ATOM    106  CA  SER 1 113     106.588 134.719 167.065  1.00  0.00      mode C  
ATOM    107  C   SER 1 113     106.238 134.614 168.575  1.00  0.00      mode C  
ATOM    108  O   SER 1 113     105.394 135.416 168.997  1.00  0.00      mode O  
ATOM    109  CB  SER 1 113     105.386 134.267 166.236  1.00  0.00      mode C  
ATOM    110  OG  SER 1 113     105.226 132.868 166.388  1.00  0.00      mode O  
ATOM    111  H   SER 1 113     107.762 133.004 166.653  1.00  0.00      mode H  
ATOM    112  HA  SER 1 113     106.722 135.780 166.869  1.00  0.00      mode H  
ATOM    113  HB2 SER 1 113     105.569 134.496 165.185  1.00  0.00      mode H  
ATOM    114  HB3 SER 1 113     104.481 134.780 166.562  1.00  0.00      mode H  
ATOM    115  HG  SER 1 113     104.771 132.531 165.599  1.00  0.00      mode H  
ATOM    116  N   PRO 1 114     106.834 133.731 169.416  1.00  0.00      mode N  
ATOM    117  CA  PRO 1 114     106.605 133.708 170.874  1.00  0.00      mode C  
ATOM    118  C   PRO 1 114     107.110 134.958 171.626  1.00  0.00      mode C  
ATOM    119  O   PRO 1 114     107.392 135.993 171.027  1.00  0.00      mode O  
ATOM    120  CB  PRO 1 114     107.290 132.426 171.375  1.00  0.00      mode C  
ATOM    121  CG  PRO 1 114     107.265 131.508 170.160  1.00  0.00      mode C  
ATOM    122  CD  PRO 1 114     107.512 132.500 169.029  1.00  0.00      mode C  
ATOM    123  HA  PRO 1 114     105.532 133.617 171.050  1.00  0.00      mode H  
ATOM    124  HB2 PRO 1 114     108.329 132.627 171.641  1.00  0.00      mode H  
ATOM    125  HB3 PRO 1 114     106.756 131.984 172.219  1.00  0.00      mode H  
ATOM    126  HG2 PRO 1 114     106.279 131.057 170.051  1.00  0.00      mode H  
ATOM    127  HG3 PRO 1 114     108.043 130.744 170.208  1.00  0.00      mode H  
ATOM    128  HD2 PRO 1 114     107.107 132.084 168.108  1.00  0.00      mode H  
ATOM    129  HD3 PRO 1 114     108.583 132.688 168.931  1.00  0.00      mode H  
ATOM    130  N   LEU 1 115     107.296 134.851 172.950  1.00  0.00      mode N  
ATOM    131  CA  LEU 1 115     107.691 135.937 173.869  1.00  0.00      mode C  
ATOM    132  C   LEU 1 115     108.923 136.770 173.452  1.00  0.00      mode C  
ATOM    133  O   LEU 1 115     109.042 137.915 173.875  1.00  0.00      mode O  
ATOM    134  CB  LEU 1 115     107.925 135.355 175.278  1.00  0.00      mode C  
ATOM    135  CG  LEU 1 115     106.699 134.705 175.948  1.00  0.00      mode C  
ATOM    136  CD1 LEU 1 115     107.109 134.103 177.292  1.00  0.00      mode C  
ATOM    137  CD2 LEU 1 115     105.572 135.709 176.197  1.00  0.00      mode C  
ATOM    138  H   LEU 1 115     107.051 133.968 173.373  1.00  0.00      mode H  
ATOM    139  HA  LEU 1 115     106.863 136.643 173.926  1.00  0.00      mode H  
ATOM    140  HB2 LEU 1 115     108.723 134.612 175.213  1.00  0.00      mode H  
ATOM    141  HB3 LEU 1 115     108.279 136.157 175.929  1.00  0.00      mode H  
ATOM    142  HG  LEU 1 115     106.322 133.900 175.315  1.00  0.00      mode H  
ATOM    143 HD11 LEU 1 115     107.896 133.362 177.143  1.00  0.00      mode H  
ATOM    144 HD12 LEU 1 115     107.476 134.884 177.960  1.00  0.00      mode H  
ATOM    145 HD13 LEU 1 115     106.255 133.612 177.755  1.00  0.00      mode H  
ATOM    146 HD21 LEU 1 115     105.945 136.557 176.774  1.00  0.00      mode H  
ATOM    147 HD22 LEU 1 115     105.164 136.061 175.251  1.00  0.00      mode H  
ATOM    148 HD23 LEU 1 115     104.768 135.228 176.754  1.00  0.00      mode H  
ATOM    149  N   ARG 1 116     109.767 136.290 172.533  1.00  0.00      mode N  
ATOM    150  CA  ARG 1 116     110.827 137.080 171.873  1.00  0.00      mode C  
ATOM    151  C   ARG 1 116     110.268 138.323 171.149  1.00  0.00      mode C  
ATOM    152  O   ARG 1 116     110.834 139.408 171.254  1.00  0.00      mode O  
ATOM    153  CB  ARG 1 116     111.591 136.168 170.893  1.00  0.00      mode C  
ATOM    154  CG  ARG 1 116     112.116 134.881 171.566  1.00  0.00      mode C  
ATOM    155  CD  ARG 1 116     112.820 134.055 170.479  1.00  0.00      mode C  
ATOM    156  NE  ARG 1 116     113.277 132.826 171.139  1.00  0.00      mode N  
ATOM    157  CZ  ARG 1 116     113.729 131.764 170.491  1.00  0.00      mode C  
ATOM    158  NH1 ARG 1 116     113.813 131.718 169.189  1.00  0.00      mode N  
ATOM    159  NH2 ARG 1 116     114.116 130.710 171.152  1.00  0.00      mode N1+
ATOM    160  H   ARG 1 116     109.574 135.366 172.180  1.00  0.00      mode H  
ATOM    161  HA  ARG 1 116     111.523 137.452 172.628  1.00  0.00      mode H  
ATOM    162  HB2 ARG 1 116     110.924 135.893 170.074  1.00  0.00      mode H  
ATOM    163  HB3 ARG 1 116     112.433 136.726 170.479  1.00  0.00      mode H  
ATOM    164  HG2 ARG 1 116     111.290 134.293 171.970  1.00  0.00      mode H  
ATOM    165  HG3 ARG 1 116     112.809 135.137 172.370  1.00  0.00      mode H  
ATOM    166  HD2 ARG 1 116     113.671 134.607 170.101  1.00  0.00      mode H  
ATOM    167  HD3 ARG 1 116     112.096 133.807 169.713  1.00  0.00      mode H  
ATOM    168  HE  ARG 1 116     113.312 132.803 172.144  1.00  0.00      mode H  
ATOM    169 HH11 ARG 1 116     114.180 130.907 168.726  1.00  0.00      mode H  
ATOM    170 HH12 ARG 1 116     113.564 132.533 168.645  1.00  0.00      mode H  
ATOM    171 HH21 ARG 1 116     114.464 129.908 170.659  1.00  0.00      mode H  
ATOM    172 HH22 ARG 1 116     114.067 130.694 172.155  1.00  0.00      mode H  
ATOM    173  N   ARG 1 117     109.072 138.208 170.562  1.00  0.00      mode N  
ATOM    174  CA  ARG 1 117     108.285 139.296 169.948  1.00  0.00      mode C  
ATOM    175  C   ARG 1 117     107.648 140.257 170.967  1.00  0.00      mode C  
ATOM    176  O   ARG 1 117     107.354 141.402 170.622  1.00  0.00      mode O  
ATOM    177  CB  ARG 1 117     107.233 138.628 169.047  1.00  0.00      mode C  
ATOM    178  CG  ARG 1 117     106.343 139.609 168.257  1.00  0.00      mode C  
ATOM    179  CD  ARG 1 117     105.359 138.797 167.381  1.00  0.00      mode C  
ATOM    180  NE  ARG 1 117     104.520 137.997 168.288  1.00  0.00      mode N  
ATOM    181  CZ  ARG 1 117     103.491 138.425 168.995  1.00  0.00      mode C  
ATOM    182  NH1 ARG 1 117     103.031 137.681 169.959  1.00  0.00      mode N  
ATOM    183  NH2 ARG 1 117     102.909 139.573 168.779  1.00  0.00      mode N1+
ATOM    184  H   ARG 1 117     108.641 137.290 170.584  1.00  0.00      mode H  
ATOM    185  HA  ARG 1 117     108.948 139.898 169.330  1.00  0.00      mode H  
ATOM    186  HB2 ARG 1 117     107.746 137.973 168.339  1.00  0.00      mode H  
ATOM    187  HB3 ARG 1 117     106.607 138.012 169.691  1.00  0.00      mode H  
ATOM    188  HG2 ARG 1 117     106.972 140.226 167.612  1.00  0.00      mode H  
ATOM    189  HG3 ARG 1 117     105.783 140.253 168.934  1.00  0.00      mode H  
ATOM    190  HD2 ARG 1 117     105.926 138.130 166.741  1.00  0.00      mode H  
ATOM    191  HD3 ARG 1 117     104.750 139.481 166.804  1.00  0.00      mode H  
ATOM    192  HE  ARG 1 117     104.877 137.082 168.552  1.00  0.00      mode H  
ATOM    193 HH11 ARG 1 117     103.472 136.788 170.124  1.00  0.00      mode H  
ATOM    194 HH12 ARG 1 117     102.266 137.984 170.531  1.00  0.00      mode H  
ATOM    195 HH21 ARG 1 117     102.099 139.834 169.312  1.00  0.00      mode H  
ATOM    196 HH22 ARG 1 117     103.210 140.114 167.991  1.00  0.00      mode H  
ATOM    197  N   ILE 1 118     107.461 139.816 172.215  1.00  0.00      mode N  
ATOM    198  CA  ILE 1 118     107.103 140.692 173.342  1.00  0.00      mode C  
ATOM    199  C   ILE 1 118     108.351 141.420 173.858  1.00  0.00      mode C  
ATOM    200  O   ILE 1 118     108.302 142.631 174.059  1.00  0.00      mode O  
ATOM    201  CB  ILE 1 118     106.391 139.905 174.469  1.00  0.00      mode C  
ATOM    202  CG1 ILE 1 118     105.172 139.096 173.963  1.00  0.00      mode C  
ATOM    203  CG2 ILE 1 118     105.969 140.843 175.615  1.00  0.00      mode C  
ATOM    204  CD1 ILE 1 118     104.078 139.913 173.260  1.00  0.00      mode C  
ATOM    205  H   ILE 1 118     107.747 138.872 172.427  1.00  0.00      mode H  
ATOM    206  HA  ILE 1 118     106.418 141.463 172.990  1.00  0.00      mode H  
ATOM    207  HB  ILE 1 118     107.095 139.189 174.892  1.00  0.00      mode H  
ATOM    208 HG12 ILE 1 118     105.514 138.329 173.269  1.00  0.00      mode H  
ATOM    209 HG13 ILE 1 118     104.721 138.581 174.812  1.00  0.00      mode H  
ATOM    210 HG21 ILE 1 118     106.850 141.265 176.100  1.00  0.00      mode H  
ATOM    211 HG22 ILE 1 118     105.356 141.661 175.236  1.00  0.00      mode H  
ATOM    212 HG23 ILE 1 118     105.406 140.288 176.364  1.00  0.00      mode H  
ATOM    213 HD11 ILE 1 118     103.679 140.674 173.931  1.00  0.00      mode H  
ATOM    214 HD12 ILE 1 118     104.474 140.387 172.361  1.00  0.00      mode H  
ATOM    215 HD13 ILE 1 118     103.265 139.244 172.971  1.00  0.00      mode H  
ATOM    216  N   SER 1 119     109.502 140.735 173.917  1.00  0.00      mode N  
ATOM    217  CA  SER 1 119     110.793 141.335 174.273  1.00  0.00      mode C  
ATOM    218  C   SER 1 119     111.108 142.533 173.376  1.00  0.00      mode C  
ATOM    219  O   SER 1 119     111.426 143.592 173.918  1.00  0.00      mode O  
ATOM    220  CB  SER 1 119     111.915 140.290 174.207  1.00  0.00      mode C  
ATOM    221  OG  SER 1 119     113.110 140.784 174.778  1.00  0.00      mode O  
ATOM    222  H   SER 1 119     109.464 139.733 173.763  1.00  0.00      mode H  
ATOM    223  HA  SER 1 119     110.730 141.695 175.302  1.00  0.00      mode H  
ATOM    224  HB2 SER 1 119     112.114 140.012 173.174  1.00  0.00      mode H  
ATOM    225  HB3 SER 1 119     111.608 139.398 174.759  1.00  0.00      mode H  
ATOM    226  HG  SER 1 119     113.773 140.088 174.789  1.00  0.00      mode H  
ATOM    227  N   ILE 1 120     110.857 142.433 172.056  1.00  0.00      mode N  
ATOM    228  CA  ILE 1 120     110.993 143.518 171.055  1.00  0.00      mode C  
ATOM    229  C   ILE 1 120     110.431 144.867 171.524  1.00  0.00      mode C  
ATOM    230  O   ILE 1 120     111.037 145.908 171.254  1.00  0.00      mode O  
ATOM    231  CB  ILE 1 120     110.383 143.088 169.692  1.00  0.00      mode C  
ATOM    232  CG1 ILE 1 120     111.356 142.112 168.999  1.00  0.00      mode C  
ATOM    233  CG2 ILE 1 120     110.092 144.272 168.743  1.00  0.00      mode C  
ATOM    234  CD1 ILE 1 120     110.852 141.498 167.684  1.00  0.00      mode C  
ATOM    235  H   ILE 1 120     110.599 141.511 171.714  1.00  0.00      mode H  
ATOM    236  HA  ILE 1 120     112.049 143.694 170.875  1.00  0.00      mode H  
ATOM    237  HB  ILE 1 120     109.440 142.577 169.879  1.00  0.00      mode H  
ATOM    238 HG12 ILE 1 120     112.284 142.644 168.794  1.00  0.00      mode H  
ATOM    239 HG13 ILE 1 120     111.585 141.294 169.678  1.00  0.00      mode H  
ATOM    240 HG21 ILE 1 120     109.357 144.946 169.182  1.00  0.00      mode H  
ATOM    241 HG22 ILE 1 120     111.012 144.826 168.547  1.00  0.00      mode H  
ATOM    242 HG23 ILE 1 120     109.676 143.916 167.805  1.00  0.00      mode H  
ATOM    243 HD11 ILE 1 120     109.831 141.140 167.796  1.00  0.00      mode H  
ATOM    244 HD12 ILE 1 120     110.888 142.234 166.884  1.00  0.00      mode H  
ATOM    245 HD13 ILE 1 120     111.495 140.661 167.408  1.00  0.00      mode H  
ATOM    246  N   LYS 1 121     109.325 144.859 172.277  1.00  0.00      mode N  
ATOM    247  CA  LYS 1 121     108.625 146.067 172.740  1.00  0.00      mode C  
ATOM    248  C   LYS 1 121     109.421 146.899 173.756  1.00  0.00      mode C  
ATOM    249  O   LYS 1 121     109.043 148.038 174.004  1.00  0.00      mode O  
ATOM    250  CB  LYS 1 121     107.239 145.680 173.292  1.00  0.00      mode C  
ATOM    251  CG  LYS 1 121     106.397 144.777 172.366  1.00  0.00      mode C  
ATOM    252  CD  LYS 1 121     106.178 145.350 170.959  1.00  0.00      mode C  
ATOM    253  CE  LYS 1 121     105.414 144.325 170.114  1.00  0.00      mode C  
ATOM    254  NZ  LYS 1 121     105.151 144.839 168.747  1.00  0.00      mode N1+
ATOM    255  H   LYS 1 121     108.971 143.961 172.594  1.00  0.00      mode H  
ATOM    256  HA  LYS 1 121     108.487 146.733 171.888  1.00  0.00      mode H  
ATOM    257  HB2 LYS 1 121     107.370 145.163 174.245  1.00  0.00      mode H  
ATOM    258  HB3 LYS 1 121     106.676 146.594 173.490  1.00  0.00      mode H  
ATOM    259  HG2 LYS 1 121     106.880 143.805 172.270  1.00  0.00      mode H  
ATOM    260  HG3 LYS 1 121     105.426 144.614 172.837  1.00  0.00      mode H  
ATOM    261  HD2 LYS 1 121     107.141 145.546 170.487  1.00  0.00      mode H  
ATOM    262  HD3 LYS 1 121     105.613 146.280 171.034  1.00  0.00      mode H  
ATOM    263  HE2 LYS 1 121     104.472 144.088 170.618  1.00  0.00      mode H  
ATOM    264  HE3 LYS 1 121     106.011 143.407 170.066  1.00  0.00      mode H  
ATOM    265  HZ1 LYS 1 121     104.613 145.694 168.786  1.00  0.00      mode H  
ATOM    266  HZ2 LYS 1 121     106.023 145.033 168.272  1.00  0.00      mode H  
ATOM    267  HZ3 LYS 1 121     104.634 144.160 168.207  1.00  0.00      mode H  
ATOM    268  N   ILE 1 122     110.545 146.388 174.275  1.00  0.00      mode N  
ATOM    269  CA  ILE 1 122     111.535 147.135 175.081  1.00  0.00      mode C  
ATOM    270  C   ILE 1 122     112.762 147.564 174.239  1.00  0.00      mode C  
ATOM    271  O   ILE 1 122     113.433 148.546 174.553  1.00  0.00      mode O  
ATOM    272  CB  ILE 1 122     111.908 146.270 176.315  1.00  0.00      mode C  
ATOM    273  CG1 ILE 1 122     110.700 146.126 177.274  1.00  0.00      mode C  
ATOM    274  CG2 ILE 1 122     113.118 146.810 177.103  1.00  0.00      mode C  
ATOM    275  CD1 ILE 1 122     110.776 144.869 178.152  1.00  0.00      mode C  
ATOM    276  H   ILE 1 122     110.738 145.412 174.077  1.00  0.00      mode H  
ATOM    277  HA  ILE 1 122     111.081 148.051 175.454  1.00  0.00      mode H  
ATOM    278  HB  ILE 1 122     112.167 145.273 175.957  1.00  0.00      mode H  
ATOM    279 HG12 ILE 1 122     110.623 147.011 177.908  1.00  0.00      mode H  
ATOM    280 HG13 ILE 1 122     109.774 146.053 176.703  1.00  0.00      mode H  
ATOM    281 HG21 ILE 1 122     114.013 146.798 176.482  1.00  0.00      mode H  
ATOM    282 HG22 ILE 1 122     112.924 147.835 177.426  1.00  0.00      mode H  
ATOM    283 HG23 ILE 1 122     113.315 146.190 177.976  1.00  0.00      mode H  
ATOM    284 HD11 ILE 1 122     110.844 143.981 177.521  1.00  0.00      mode H  
ATOM    285 HD12 ILE 1 122     111.639 144.912 178.812  1.00  0.00      mode H  
ATOM    286 HD13 ILE 1 122     109.874 144.799 178.759  1.00  0.00      mode H  
ATOM    287  N   LEU 1 123     113.052 146.859 173.139  1.00  0.00      mode N  
ATOM    288  CA  LEU 1 123     114.318 146.931 172.384  1.00  0.00      mode C  
ATOM    289  C   LEU 1 123     114.276 147.950 171.240  1.00  0.00      mode C  
ATOM    290  O   LEU 1 123     115.317 148.481 170.841  1.00  0.00      mode O  
ATOM    291  CB  LEU 1 123     114.711 145.541 171.829  1.00  0.00      mode C  
ATOM    292  CG  LEU 1 123     114.191 144.337 172.629  1.00  0.00      mode C  
ATOM    293  CD1 LEU 1 123     114.539 143.014 171.952  1.00  0.00      mode C  
ATOM    294  CD2 LEU 1 123     114.618 144.366 174.100  1.00  0.00      mode C  
ATOM    295  H   LEU 1 123     112.399 146.130 172.878  1.00  0.00      mode H  
ATOM    296  HA  LEU 1 123     115.101 147.250 173.077  1.00  0.00      mode H  
ATOM    297  HB2 LEU 1 123     114.308 145.448 170.819  1.00  0.00      mode H  
ATOM    298  HB3 LEU 1 123     115.797 145.485 171.759  1.00  0.00      mode H  
ATOM    299  HG  LEU 1 123     113.120 144.402 172.589  1.00  0.00      mode H  
ATOM    300 HD11 LEU 1 123     114.049 142.949 170.981  1.00  0.00      mode H  
ATOM    301 HD12 LEU 1 123     115.607 142.957 171.787  1.00  0.00      mode H  
ATOM    302 HD13 LEU 1 123     114.213 142.173 172.553  1.00  0.00      mode H  
ATOM    303 HD21 LEU 1 123     115.622 144.772 174.199  1.00  0.00      mode H  
ATOM    304 HD22 LEU 1 123     113.957 145.006 174.668  1.00  0.00      mode H  
ATOM    305 HD23 LEU 1 123     114.556 143.373 174.541  1.00  0.00      mode H  
ATOM    306  N   VAL 1 124     113.065 148.208 170.737  1.00  0.00      mode N  
ATOM    307  CA  VAL 1 124     112.684 149.307 169.833  1.00  0.00      mode C  
ATOM    308  C   VAL 1 124     111.784 150.349 170.525  1.00  0.00      mode C  
ATOM    309  O   VAL 1 124     110.902 150.960 169.931  1.00  0.00      mode O  
ATOM    310  CB  VAL 1 124     112.225 148.761 168.463  1.00  0.00      mode C  
ATOM    311  CG1 VAL 1 124     110.799 148.203 168.451  1.00  0.00      mode C  
ATOM    312  CG2 VAL 1 124     112.370 149.803 167.349  1.00  0.00      mode C  
ATOM    313  H   VAL 1 124     112.303 147.640 171.095  1.00  0.00      mode H  
ATOM    314  HA  VAL 1 124     113.600 149.859 169.628  1.00  0.00      mode H  
ATOM    315  HB  VAL 1 124     112.896 147.941 168.203  1.00  0.00      mode H  
ATOM    316 HG11 VAL 1 124     110.677 147.480 169.261  1.00  0.00      mode H  
ATOM    317 HG12 VAL 1 124     110.071 148.997 168.571  1.00  0.00      mode H  
ATOM    318 HG13 VAL 1 124     110.614 147.695 167.501  1.00  0.00      mode H  
ATOM    319 HG21 VAL 1 124     111.696 150.642 167.522  1.00  0.00      mode H  
ATOM    320 HG22 VAL 1 124     113.395 150.171 167.315  1.00  0.00      mode H  
ATOM    321 HG23 VAL 1 124     112.126 149.350 166.387  1.00  0.00      mode H  
ATOM    322  N   HIS 1 125     112.003 150.508 171.836  1.00  0.00      mode N  
ATOM    323  CA  HIS 1 125     111.348 151.487 172.710  1.00  0.00      mode C  
ATOM    324  C   HIS 1 125     112.111 152.828 172.664  1.00  0.00      mode C  
ATOM    325  O   HIS 1 125     112.389 153.356 171.591  1.00  0.00      mode O  
ATOM    326  CB  HIS 1 125     111.204 150.840 174.104  1.00  0.00      mode C  
ATOM    327  CG  HIS 1 125     110.287 151.528 175.092  1.00  0.00      mode C  
ATOM    328  CD2 HIS 1 125     109.074 151.058 175.502  1.00  0.00      mode C  
ATOM    329  ND1 HIS 1 125     110.634 152.618 175.900  1.00  0.00      mode N  
ATOM    330  CE1 HIS 1 125     109.612 152.789 176.754  1.00  0.00      mode C  
ATOM    331  NE2 HIS 1 125     108.658 151.872 176.531  1.00  0.00      mode N  
ATOM    332  H   HIS 1 125     112.726 149.941 172.251  1.00  0.00      mode H  
ATOM    333  HA  HIS 1 125     110.344 151.684 172.322  1.00  0.00      mode H  
ATOM    334  HB2 HIS 1 125     112.192 150.768 174.559  1.00  0.00      mode H  
ATOM    335  HB3 HIS 1 125     110.843 149.823 173.962  1.00  0.00      mode H  
ATOM    336  HD2 HIS 1 125     108.569 150.179 175.119  1.00  0.00      mode H  
ATOM    337  HE1 HIS 1 125     109.571 153.551 177.521  1.00  0.00      mode H  
ATOM    338  HE2 HIS 1 125     107.802 151.771 177.061  1.00  0.00      mode H  
ATOM    339  N   SER 1 126     112.443 153.406 173.821  1.00  0.00      mode N  
ATOM    340  CA  SER 1 126     112.976 154.769 173.940  1.00  0.00      mode C  
ATOM    341  C   SER 1 126     113.989 154.906 175.080  1.00  0.00      mode C  
ATOM    342  O   SER 1 126     115.142 155.257 174.829  1.00  0.00      mode O  
ATOM    343  CB  SER 1 126     111.805 155.748 174.103  1.00  0.00      mode C  
ATOM    344  OG  SER 1 126     111.023 155.415 175.238  1.00  0.00      mode O  
ATOM    345  H   SER 1 126     112.153 152.931 174.667  1.00  0.00      mode H  
ATOM    346  HA  SER 1 126     113.498 155.033 173.020  1.00  0.00      mode H  
ATOM    347  HB2 SER 1 126     111.177 155.710 173.210  1.00  0.00      mode H  
ATOM    348  HB3 SER 1 126     112.193 156.761 174.214  1.00  0.00      mode H  
ATOM    349  HG  SER 1 126     110.664 154.520 175.124  1.00  0.00      mode H  
ATOM    350  N   LEU 1 127     113.632 154.495 176.306  1.00  0.00      mode N  
ATOM    351  CA  LEU 1 127     114.498 154.591 177.491  1.00  0.00      mode C  
ATOM    352  C   LEU 1 127     115.841 153.851 177.331  1.00  0.00      mode C  
ATOM    353  O   LEU 1 127     116.859 154.303 177.855  1.00  0.00      mode O  
ATOM    354  CB  LEU 1 127     113.703 154.084 178.710  1.00  0.00      mode C  
ATOM    355  CG  LEU 1 127     114.471 154.123 180.049  1.00  0.00      mode C  
ATOM    356  CD1 LEU 1 127     114.875 155.547 180.441  1.00  0.00      mode C  
ATOM    357  CD2 LEU 1 127     113.588 153.555 181.159  1.00  0.00      mode C  
ATOM    358  H   LEU 1 127     112.658 154.259 176.445  1.00  0.00      mode H  
ATOM    359  HA  LEU 1 127     114.731 155.642 177.653  1.00  0.00      mode H  
ATOM    360  HB2 LEU 1 127     112.797 154.682 178.810  1.00  0.00      mode H  
ATOM    361  HB3 LEU 1 127     113.405 153.051 178.521  1.00  0.00      mode H  
ATOM    362  HG  LEU 1 127     115.365 153.504 179.982  1.00  0.00      mode H  
ATOM    363 HD11 LEU 1 127     115.594 155.945 179.726  1.00  0.00      mode H  
ATOM    364 HD12 LEU 1 127     113.997 156.193 180.474  1.00  0.00      mode H  
ATOM    365 HD13 LEU 1 127     115.350 155.536 181.424  1.00  0.00      mode H  
ATOM    366 HD21 LEU 1 127     112.686 154.157 181.271  1.00  0.00      mode H  
ATOM    367 HD22 LEU 1 127     113.309 152.527 180.922  1.00  0.00      mode H  
ATOM    368 HD23 LEU 1 127     114.138 153.555 182.102  1.00  0.00      mode H  
ATOM    369  N   PHE 1 128     115.860 152.781 176.528  1.00  0.00      mode N  
ATOM    370  CA  PHE 1 128     117.035 151.945 176.264  1.00  0.00      mode C  
ATOM    371  C   PHE 1 128     118.124 152.829 175.610  1.00  0.00      mode C  
ATOM    372  O   PHE 1 128     119.297 152.654 175.921  1.00  0.00      mode O  
ATOM    373  CB  PHE 1 128     116.580 150.842 175.289  1.00  0.00      mode C  
ATOM    374  CG  PHE 1 128     117.330 149.530 175.427  1.00  0.00      mode C  
ATOM    375  CD1 PHE 1 128     117.061 148.700 176.532  1.00  0.00      mode C  
ATOM    376  CD2 PHE 1 128     118.240 149.101 174.442  1.00  0.00      mode C  
ATOM    377  CE1 PHE 1 128     117.695 147.451 176.646  1.00  0.00      mode C  
ATOM    378  CE2 PHE 1 128     118.861 147.842 174.550  1.00  0.00      mode C  
ATOM    379  CZ  PHE 1 128     118.588 147.016 175.656  1.00  0.00      mode C  
ATOM    380  H   PHE 1 128     114.987 152.500 176.112  1.00  0.00      mode H  
ATOM    381  HA  PHE 1 128     117.414 151.513 177.192  1.00  0.00      mode H  
ATOM    382  HB2 PHE 1 128     115.527 150.611 175.470  1.00  0.00      mode H  
ATOM    383  HB3 PHE 1 128     116.650 151.202 174.262  1.00  0.00      mode H  
ATOM    384  HD1 PHE 1 128     116.356 149.016 177.286  1.00  0.00      mode H  
ATOM    385  HD2 PHE 1 128     118.465 149.743 173.602  1.00  0.00      mode H  
ATOM    386  HE1 PHE 1 128     117.481 146.815 177.499  1.00  0.00      mode H  
ATOM    387  HE2 PHE 1 128     119.558 147.513 173.797  1.00  0.00      mode H  
ATOM    388  HZ  PHE 1 128     119.069 146.051 175.741  1.00  0.00      mode H  
ATOM    389  N   SER 1 129     117.766 153.837 174.798  1.00  0.00      mode N  
ATOM    390  CA  SER 1 129     118.729 154.760 174.173  1.00  0.00      mode C  
ATOM    391  C   SER 1 129     119.457 155.628 175.207  1.00  0.00      mode C  
ATOM    392  O   SER 1 129     120.683 155.729 175.186  1.00  0.00      mode O  
ATOM    393  CB  SER 1 129     118.002 155.643 173.148  1.00  0.00      mode C  
ATOM    394  OG  SER 1 129     118.908 156.467 172.443  1.00  0.00      mode O  
ATOM    395  H   SER 1 129     116.777 154.007 174.648  1.00  0.00      mode H  
ATOM    396  HA  SER 1 129     119.482 154.177 173.642  1.00  0.00      mode H  
ATOM    397  HB2 SER 1 129     117.264 156.267 173.652  1.00  0.00      mode H  
ATOM    398  HB3 SER 1 129     117.486 155.001 172.431  1.00  0.00      mode H  
ATOM    399  HG  SER 1 129     118.503 156.757 171.620  1.00  0.00      mode H  
ATOM    400  N   MET 1 130     118.721 156.205 176.163  1.00  0.00      mode N  
ATOM    401  CA  MET 1 130     119.294 157.031 177.236  1.00  0.00      mode C  
ATOM    402  C   MET 1 130     120.080 156.204 178.261  1.00  0.00      mode C  
ATOM    403  O   MET 1 130     121.169 156.612 178.658  1.00  0.00      mode O  
ATOM    404  CB  MET 1 130     118.197 157.863 177.919  1.00  0.00      mode C  
ATOM    405  CG  MET 1 130     117.828 159.117 177.112  1.00  0.00      mode C  
ATOM    406  SD  MET 1 130     117.048 158.865 175.489  1.00  0.00      mode S  
ATOM    407  CE  MET 1 130     115.422 158.250 175.999  1.00  0.00      mode C  
ATOM    408  H   MET 1 130     117.720 156.064 176.151  1.00  0.00      mode H  
ATOM    409  HA  MET 1 130     120.013 157.723 176.792  1.00  0.00      mode H  
ATOM    410  HB2 MET 1 130     118.571 158.201 178.887  1.00  0.00      mode H  
ATOM    411  HB3 MET 1 130     117.313 157.250 178.098  1.00  0.00      mode H  
ATOM    412  HG2 MET 1 130     118.737 159.700 176.959  1.00  0.00      mode H  
ATOM    413  HG3 MET 1 130     117.155 159.724 177.717  1.00  0.00      mode H  
ATOM    414  HE1 MET 1 130     115.539 157.316 176.542  1.00  0.00      mode H  
ATOM    415  HE2 MET 1 130     114.932 158.986 176.638  1.00  0.00      mode H  
ATOM    416  HE3 MET 1 130     114.809 158.074 175.115  1.00  0.00      mode H  
ATOM    417  N   LEU 1 131     119.598 155.002 178.594  1.00  0.00      mode N  
ATOM    418  CA  LEU 1 131     120.316 154.023 179.417  1.00  0.00      mode C  
ATOM    419  C   LEU 1 131     121.678 153.670 178.802  1.00  0.00      mode C  
ATOM    420  O   LEU 1 131     122.703 153.689 179.491  1.00  0.00      mode O  
ATOM    421  CB  LEU 1 131     119.417 152.776 179.561  1.00  0.00      mode C  
ATOM    422  CG  LEU 1 131     120.079 151.575 180.264  1.00  0.00      mode C  
ATOM    423  CD1 LEU 1 131     120.306 151.858 181.749  1.00  0.00      mode C  
ATOM    424  CD2 LEU 1 131     119.186 150.340 180.123  1.00  0.00      mode C  
ATOM    425  H   LEU 1 131     118.690 154.735 178.228  1.00  0.00      mode H  
ATOM    426  HA  LEU 1 131     120.496 154.453 180.402  1.00  0.00      mode H  
ATOM    427  HB2 LEU 1 131     118.504 153.053 180.085  1.00  0.00      mode H  
ATOM    428  HB3 LEU 1 131     119.135 152.455 178.560  1.00  0.00      mode H  
ATOM    429  HG  LEU 1 131     121.032 151.342 179.793  1.00  0.00      mode H  
ATOM    430 HD11 LEU 1 131     121.004 152.694 181.872  1.00  0.00      mode H  
ATOM    431 HD12 LEU 1 131     119.355 152.096 182.222  1.00  0.00      mode H  
ATOM    432 HD13 LEU 1 131     120.740 150.977 182.225  1.00  0.00      mode H  
ATOM    433 HD21 LEU 1 131     118.208 150.528 180.560  1.00  0.00      mode H  
ATOM    434 HD22 LEU 1 131     119.078 150.085 179.068  1.00  0.00      mode H  
ATOM    435 HD23 LEU 1 131     119.654 149.495 180.627  1.00  0.00      mode H  
ATOM    436  N   ILE 1 132     121.695 153.400 177.493  1.00  0.00      mode N  
ATOM    437  CA  ILE 1 132     122.917 153.078 176.760  1.00  0.00      mode C  
ATOM    438  C   ILE 1 132     123.866 154.285 176.678  1.00  0.00      mode C  
ATOM    439  O   ILE 1 132     125.053 154.120 176.956  1.00  0.00      mode O  
ATOM    440  CB  ILE 1 132     122.565 152.425 175.404  1.00  0.00      mode C  
ATOM    441  CG1 ILE 1 132     122.040 150.977 175.590  1.00  0.00      mode C  
ATOM    442  CG2 ILE 1 132     123.760 152.413 174.443  1.00  0.00      mode C  
ATOM    443  CD1 ILE 1 132     123.020 149.954 176.189  1.00  0.00      mode C  
ATOM    444  H   ILE 1 132     120.814 153.375 176.988  1.00  0.00      mode H  
ATOM    445  HA  ILE 1 132     123.450 152.336 177.341  1.00  0.00      mode H  
ATOM    446  HB  ILE 1 132     121.779 153.015 174.928  1.00  0.00      mode H  
ATOM    447 HG12 ILE 1 132     121.163 150.996 176.235  1.00  0.00      mode H  
ATOM    448 HG13 ILE 1 132     121.714 150.603 174.619  1.00  0.00      mode H  
ATOM    449 HG21 ILE 1 132     123.982 153.430 174.123  1.00  0.00      mode H  
ATOM    450 HG22 ILE 1 132     124.631 151.990 174.942  1.00  0.00      mode H  
ATOM    451 HG23 ILE 1 132     123.509 151.822 173.559  1.00  0.00      mode H  
ATOM    452 HD11 ILE 1 132     123.906 149.855 175.564  1.00  0.00      mode H  
ATOM    453 HD12 ILE 1 132     123.315 150.239 177.198  1.00  0.00      mode H  
ATOM    454 HD13 ILE 1 132     122.524 148.987 176.250  1.00  0.00      mode H  
ATOM    455  N   MET 1 133     123.366 155.509 176.466  1.00  0.00      mode N  
ATOM    456  CA  MET 1 133     124.184 156.732 176.552  1.00  0.00      mode C  
ATOM    457  C   MET 1 133     124.849 156.866 177.934  1.00  0.00      mode C  
ATOM    458  O   MET 1 133     126.070 156.996 178.024  1.00  0.00      mode O  
ATOM    459  CB  MET 1 133     123.324 157.959 176.205  1.00  0.00      mode C  
ATOM    460  CG  MET 1 133     124.119 159.272 176.075  1.00  0.00      mode C  
ATOM    461  SD  MET 1 133     124.809 160.022 177.591  1.00  0.00      mode S  
ATOM    462  CE  MET 1 133     123.307 160.383 178.533  1.00  0.00      mode C  
ATOM    463  H   MET 1 133     122.379 155.597 176.242  1.00  0.00      mode H  
ATOM    464  HA  MET 1 133     124.985 156.666 175.819  1.00  0.00      mode H  
ATOM    465  HB2 MET 1 133     122.535 158.082 176.942  1.00  0.00      mode H  
ATOM    466  HB3 MET 1 133     122.847 157.773 175.239  1.00  0.00      mode H  
ATOM    467  HG2 MET 1 133     123.458 160.012 175.633  1.00  0.00      mode H  
ATOM    468  HG3 MET 1 133     124.938 159.106 175.381  1.00  0.00      mode H  
ATOM    469  HE1 MET 1 133     122.651 161.028 177.950  1.00  0.00      mode H  
ATOM    470  HE2 MET 1 133     122.782 159.452 178.773  1.00  0.00      mode H  
ATOM    471  HE3 MET 1 133     123.575 160.882 179.460  1.00  0.00      mode H  
ATOM    472  N   CYS 1 134     124.071 156.706 179.011  1.00  0.00      mode N  
ATOM    473  CA  CYS 1 134     124.576 156.774 180.378  1.00  0.00      mode C  
ATOM    474  C   CYS 1 134     125.680 155.752 180.682  1.00  0.00      mode C  
ATOM    475  O   CYS 1 134     126.691 156.132 181.275  1.00  0.00      mode O  
ATOM    476  CB  CYS 1 134     123.409 156.648 181.366  1.00  0.00      mode C  
ATOM    477  SG  CYS 1 134     122.490 158.212 181.442  1.00  0.00      mode S  
ATOM    478  H   CYS 1 134     123.072 156.582 178.879  1.00  0.00      mode H  
ATOM    479  HA  CYS 1 134     125.033 157.755 180.518  1.00  0.00      mode H  
ATOM    480  HB2 CYS 1 134     123.794 156.416 182.362  1.00  0.00      mode H  
ATOM    481  HB3 CYS 1 134     122.746 155.840 181.051  1.00  0.00      mode H  
ATOM    482  HG  CYS 1 134     121.403 157.799 180.784  1.00  0.00      mode H  
ATOM    483  N   THR 1 135     125.560 154.497 180.224  1.00  0.00      mode N  
ATOM    484  CA  THR 1 135     126.608 153.485 180.467  1.00  0.00      mode C  
ATOM    485  C   THR 1 135     127.871 153.712 179.624  1.00  0.00      mode C  
ATOM    486  O   THR 1 135     128.968 153.485 180.132  1.00  0.00      mode O  
ATOM    487  CB  THR 1 135     126.069 152.047 180.363  1.00  0.00      mode C  
ATOM    488  CG2 THR 1 135     125.877 151.527 178.946  1.00  0.00      mode C  
ATOM    489  OG1 THR 1 135     126.957 151.156 180.988  1.00  0.00      mode O  
ATOM    490  H   THR 1 135     124.708 154.231 179.740  1.00  0.00      mode H  
ATOM    491  HA  THR 1 135     126.919 153.597 181.506  1.00  0.00      mode H  
ATOM    492  HB  THR 1 135     125.114 151.997 180.886  1.00  0.00      mode H  
ATOM    493  HG1 THR 1 135     126.556 150.282 180.962  1.00  0.00      mode H  
ATOM    494 HG21 THR 1 135     125.200 152.186 178.425  1.00  0.00      mode H  
ATOM    495 HG22 THR 1 135     126.826 151.487 178.413  1.00  0.00      mode H  
ATOM    496 HG23 THR 1 135     125.437 150.531 178.974  1.00  0.00      mode H  
ATOM    497  N   ILE 1 136     127.769 154.297 178.420  1.00  0.00      mode N  
ATOM    498  CA  ILE 1 136     128.948 154.712 177.628  1.00  0.00      mode C  
ATOM    499  C   ILE 1 136     129.664 155.891 178.294  1.00  0.00      mode C  
ATOM    500  O   ILE 1 136     130.889 155.887 178.422  1.00  0.00      mode O  
ATOM    501  CB  ILE 1 136     128.567 155.088 176.180  1.00  0.00      mode C  
ATOM    502  CG1 ILE 1 136     127.885 153.926 175.434  1.00  0.00      mode C  
ATOM    503  CG2 ILE 1 136     129.800 155.536 175.366  1.00  0.00      mode C  
ATOM    504  CD1 ILE 1 136     126.909 154.449 174.374  1.00  0.00      mode C  
ATOM    505  H   ILE 1 136     126.843 154.482 178.041  1.00  0.00      mode H  
ATOM    506  HA  ILE 1 136     129.648 153.878 177.586  1.00  0.00      mode H  
ATOM    507  HB  ILE 1 136     127.872 155.929 176.232  1.00  0.00      mode H  
ATOM    508 HG12 ILE 1 136     128.641 153.289 174.974  1.00  0.00      mode H  
ATOM    509 HG13 ILE 1 136     127.320 153.299 176.122  1.00  0.00      mode H  
ATOM    510 HG21 ILE 1 136     130.216 156.456 175.776  1.00  0.00      mode H  
ATOM    511 HG22 ILE 1 136     130.564 154.756 175.377  1.00  0.00      mode H  
ATOM    512 HG23 ILE 1 136     129.516 155.742 174.334  1.00  0.00      mode H  
ATOM    513 HD11 ILE 1 136     126.194 155.135 174.824  1.00  0.00      mode H  
ATOM    514 HD12 ILE 1 136     127.443 154.977 173.587  1.00  0.00      mode H  
ATOM    515 HD13 ILE 1 136     126.360 153.613 173.955  1.00  0.00      mode H  
ATOM    516  N   LEU 1 137     128.902 156.864 178.803  1.00  0.00      mode N  
ATOM    517  CA  LEU 1 137     129.432 157.979 179.586  1.00  0.00      mode C  
ATOM    518  C   LEU 1 137     130.037 157.509 180.922  1.00  0.00      mode C  
ATOM    519  O   LEU 1 137     131.077 158.016 181.336  1.00  0.00      mode O  
ATOM    520  CB  LEU 1 137     128.313 159.022 179.752  1.00  0.00      mode C  
ATOM    521  CG  LEU 1 137     128.713 160.285 180.534  1.00  0.00      mode C  
ATOM    522  CD1 LEU 1 137     129.881 161.032 179.883  1.00  0.00      mode C  
ATOM    523  CD2 LEU 1 137     127.516 161.237 180.587  1.00  0.00      mode C  
ATOM    524  H   LEU 1 137     127.899 156.832 178.632  1.00  0.00      mode H  
ATOM    525  HA  LEU 1 137     130.240 158.432 179.010  1.00  0.00      mode H  
ATOM    526  HB2 LEU 1 137     127.968 159.317 178.759  1.00  0.00      mode H  
ATOM    527  HB3 LEU 1 137     127.474 158.552 180.267  1.00  0.00      mode H  
ATOM    528  HG  LEU 1 137     128.987 160.016 181.553  1.00  0.00      mode H  
ATOM    529 HD11 LEU 1 137     130.787 160.431 179.934  1.00  0.00      mode H  
ATOM    530 HD12 LEU 1 137     129.649 161.255 178.842  1.00  0.00      mode H  
ATOM    531 HD13 LEU 1 137     130.064 161.964 180.418  1.00  0.00      mode H  
ATOM    532 HD21 LEU 1 137     127.225 161.532 179.579  1.00  0.00      mode H  
ATOM    533 HD22 LEU 1 137     126.675 160.742 181.072  1.00  0.00      mode H  
ATOM    534 HD23 LEU 1 137     127.776 162.127 181.161  1.00  0.00      mode H  
ATOM    535  N   THR 1 138     129.512 156.431 181.513  1.00  0.00      mode N  
ATOM    536  CA  THR 1 138     130.158 155.774 182.660  1.00  0.00      mode C  
ATOM    537  C   THR 1 138     131.462 155.081 182.246  1.00  0.00      mode C  
ATOM    538  O   THR 1 138     132.468 155.269 182.926  1.00  0.00      mode O  
ATOM    539  CB  THR 1 138     129.240 154.774 183.378  1.00  0.00      mode C  
ATOM    540  CG2 THR 1 138     129.719 154.510 184.807  1.00  0.00      mode C  
ATOM    541  OG1 THR 1 138     127.927 155.265 183.542  1.00  0.00      mode O  
ATOM    542  H   THR 1 138     128.661 156.038 181.127  1.00  0.00      mode H  
ATOM    543  HA  THR 1 138     130.421 156.546 183.383  1.00  0.00      mode H  
ATOM    544  HB  THR 1 138     129.199 153.842 182.815  1.00  0.00      mode H  
ATOM    545  HG1 THR 1 138     127.669 155.843 182.803  1.00  0.00      mode H  
ATOM    546 HG21 THR 1 138     130.777 154.258 184.819  1.00  0.00      mode H  
ATOM    547 HG22 THR 1 138     129.572 155.401 185.418  1.00  0.00      mode H  
ATOM    548 HG23 THR 1 138     129.147 153.688 185.235  1.00  0.00      mode H  
ATOM    549  N   ASN 1 139     131.519 154.406 181.085  1.00  0.00      mode N  
ATOM    550  CA  ASN 1 139     132.775 153.892 180.518  1.00  0.00      mode C  
ATOM    551  C   ASN 1 139     133.815 154.991 180.257  1.00  0.00      mode C  
ATOM    552  O   ASN 1 139     134.998 154.749 180.478  1.00  0.00      mode O  
ATOM    553  CB  ASN 1 139     132.535 153.099 179.220  1.00  0.00      mode C  
ATOM    554  CG  ASN 1 139     132.430 151.605 179.426  1.00  0.00      mode C  
ATOM    555  ND2 ASN 1 139     133.480 150.949 179.867  1.00  0.00      mode N  
ATOM    556  OD1 ASN 1 139     131.441 150.999 179.062  1.00  0.00      mode O  
ATOM    557  H   ASN 1 139     130.659 154.254 180.568  1.00  0.00      mode H  
ATOM    558  HA  ASN 1 139     133.209 153.212 181.250  1.00  0.00      mode H  
ATOM    559  HB2 ASN 1 139     133.368 153.260 178.536  1.00  0.00      mode H  
ATOM    560  HB3 ASN 1 139     131.631 153.450 178.727  1.00  0.00      mode H  
ATOM    561 HD21 ASN 1 139     134.293 151.436 180.196  1.00  0.00      mode H  
ATOM    562 HD22 ASN 1 139     133.325 149.981 180.090  1.00  0.00      mode H  
ATOM    563  N   CYS 1 140     133.394 156.178 179.814  1.00  0.00      mode N  
ATOM    564  CA  CYS 1 140     134.273 157.330 179.606  1.00  0.00      mode C  
ATOM    565  C   CYS 1 140     135.023 157.686 180.902  1.00  0.00      mode C  
ATOM    566  O   CYS 1 140     136.252 157.623 180.932  1.00  0.00      mode O  
ATOM    567  CB  CYS 1 140     133.416 158.485 179.059  1.00  0.00      mode C  
ATOM    568  SG  CYS 1 140     134.399 159.962 178.701  1.00  0.00      mode S  
ATOM    569  H   CYS 1 140     132.411 156.275 179.578  1.00  0.00      mode H  
ATOM    570  HA  CYS 1 140     135.024 157.072 178.858  1.00  0.00      mode H  
ATOM    571  HB2 CYS 1 140     132.655 158.759 179.784  1.00  0.00      mode H  
ATOM    572  HB3 CYS 1 140     132.920 158.163 178.143  1.00  0.00      mode H  
ATOM    573  HG  CYS 1 140     135.291 159.400 177.876  1.00  0.00      mode H  
ATOM    574  N   ILE 1 141     134.298 157.892 182.011  1.00  0.00      mode N  
ATOM    575  CA  ILE 1 141     134.913 158.192 183.317  1.00  0.00      mode C  
ATOM    576  C   ILE 1 141     135.673 156.982 183.896  1.00  0.00      mode C  
ATOM    577  O   ILE 1 141     136.760 157.156 184.445  1.00  0.00      mode O  
ATOM    578  CB  ILE 1 141     133.877 158.766 184.314  1.00  0.00      mode C  
ATOM    579  CG1 ILE 1 141     132.981 159.880 183.719  1.00  0.00      mode C  
ATOM    580  CG2 ILE 1 141     134.589 159.317 185.564  1.00  0.00      mode C  
ATOM    581  CD1 ILE 1 141     133.717 161.074 183.092  1.00  0.00      mode C  
ATOM    582  H   ILE 1 141     133.286 157.877 181.940  1.00  0.00      mode H  
ATOM    583  HA  ILE 1 141     135.658 158.971 183.147  1.00  0.00      mode H  
ATOM    584  HB  ILE 1 141     133.220 157.953 184.630  1.00  0.00      mode H  
ATOM    585 HG12 ILE 1 141     132.335 159.447 182.960  1.00  0.00      mode H  
ATOM    586 HG13 ILE 1 141     132.325 160.257 184.504  1.00  0.00      mode H  
ATOM    587 HG21 ILE 1 141     135.100 158.516 186.090  1.00  0.00      mode H  
ATOM    588 HG22 ILE 1 141     135.325 160.070 185.285  1.00  0.00      mode H  
ATOM    589 HG23 ILE 1 141     133.863 159.761 186.244  1.00  0.00      mode H  
ATOM    590 HD11 ILE 1 141     134.330 161.580 183.837  1.00  0.00      mode H  
ATOM    591 HD12 ILE 1 141     134.346 160.744 182.265  1.00  0.00      mode H  
ATOM    592 HD13 ILE 1 141     132.983 161.782 182.707  1.00  0.00      mode H  
ATOM    593  N   PHE 1 142     135.194 155.754 183.669  1.00  0.00      mode N  
ATOM    594  CA  PHE 1 142     135.925 154.505 183.937  1.00  0.00      mode C  
ATOM    595  C   PHE 1 142     137.308 154.355 183.282  1.00  0.00      mode C  
ATOM    596  O   PHE 1 142     138.273 153.966 183.936  1.00  0.00      mode O  
ATOM    597  CB  PHE 1 142     134.999 153.288 183.776  1.00  0.00      mode C  
ATOM    598  CG  PHE 1 142     135.655 151.959 183.442  1.00  0.00      mode C  
ATOM    599  CD1 PHE 1 142     135.917 151.002 184.439  1.00  0.00      mode C  
ATOM    600  CD2 PHE 1 142     135.944 151.656 182.097  1.00  0.00      mode C  
ATOM    601  CE1 PHE 1 142     136.462 149.753 184.084  1.00  0.00      mode C  
ATOM    602  CE2 PHE 1 142     136.514 150.421 181.746  1.00  0.00      mode C  
ATOM    603  CZ  PHE 1 142     136.772 149.468 182.743  1.00  0.00      mode C  
ATOM    604  H   PHE 1 142     134.281 155.675 183.232  1.00  0.00      mode H  
ATOM    605  HA  PHE 1 142     136.144 154.515 185.001  1.00  0.00      mode H  
ATOM    606  HB2 PHE 1 142     134.404 153.180 184.684  1.00  0.00      mode H  
ATOM    607  HB3 PHE 1 142     134.302 153.501 182.975  1.00  0.00      mode H  
ATOM    608  HD1 PHE 1 142     135.697 151.222 185.474  1.00  0.00      mode H  
ATOM    609  HD2 PHE 1 142     135.735 152.389 181.335  1.00  0.00      mode H  
ATOM    610  HE1 PHE 1 142     136.667 149.015 184.841  1.00  0.00      mode H  
ATOM    611  HE2 PHE 1 142     136.755 150.201 180.715  1.00  0.00      mode H  
ATOM    612  HZ  PHE 1 142     137.221 148.522 182.482  1.00  0.00      mode H  
ATOM    613  N   MET 1 143     137.435 154.749 182.013  1.00  0.00      mode N  
ATOM    614  CA  MET 1 143     138.721 154.762 181.306  1.00  0.00      mode C  
ATOM    615  C   MET 1 143     139.606 155.948 181.697  1.00  0.00      mode C  
ATOM    616  O   MET 1 143     140.815 155.774 181.837  1.00  0.00      mode O  
ATOM    617  CB  MET 1 143     138.493 154.736 179.794  1.00  0.00      mode C  
ATOM    618  CG  MET 1 143     137.873 153.405 179.363  1.00  0.00      mode C  
ATOM    619  SD  MET 1 143     137.728 153.161 177.582  1.00  0.00      mode S  
ATOM    620  CE  MET 1 143     136.560 154.471 177.125  1.00  0.00      mode C  
ATOM    621  H   MET 1 143     136.606 155.068 181.520  1.00  0.00      mode H  
ATOM    622  HA  MET 1 143     139.274 153.861 181.579  1.00  0.00      mode H  
ATOM    623  HB2 MET 1 143     139.457 154.842 179.300  1.00  0.00      mode H  
ATOM    624  HB3 MET 1 143     137.849 155.567 179.501  1.00  0.00      mode H  
ATOM    625  HG2 MET 1 143     136.882 153.315 179.795  1.00  0.00      mode H  
ATOM    626  HG3 MET 1 143     138.486 152.596 179.758  1.00  0.00      mode H  
ATOM    627  HE1 MET 1 143     135.646 154.368 177.710  1.00  0.00      mode H  
ATOM    628  HE2 MET 1 143     137.006 155.449 177.311  1.00  0.00      mode H  
ATOM    629  HE3 MET 1 143     136.315 154.384 176.060  1.00  0.00      mode H  
ATOM    630  N   THR 1 144     139.012 157.116 181.970  1.00  0.00      mode N  
ATOM    631  CA  THR 1 144     139.704 158.262 182.582  1.00  0.00      mode C  
ATOM    632  C   THR 1 144     140.321 157.883 183.930  1.00  0.00      mode C  
ATOM    633  O   THR 1 144     141.485 158.203 184.151  1.00  0.00      mode O  
ATOM    634  CB  THR 1 144     138.735 159.450 182.734  1.00  0.00      mode C  
ATOM    635  CG2 THR 1 144     139.211 160.564 183.664  1.00  0.00      mode C  
ATOM    636  OG1 THR 1 144     138.478 160.018 181.460  1.00  0.00      mode O  
ATOM    637  H   THR 1 144     138.021 157.220 181.767  1.00  0.00      mode H  
ATOM    638  HA  THR 1 144     140.524 158.570 181.933  1.00  0.00      mode H  
ATOM    639  HB  THR 1 144     137.795 159.074 183.138  1.00  0.00      mode H  
ATOM    640  HG1 THR 1 144     139.234 160.569 181.203  1.00  0.00      mode H  
ATOM    641 HG21 THR 1 144     139.257 160.201 184.695  1.00  0.00      mode H  
ATOM    642 HG22 THR 1 144     140.199 160.919 183.362  1.00  0.00      mode H  
ATOM    643 HG23 THR 1 144     138.507 161.394 183.621  1.00  0.00      mode H  
ATOM    644  N   MET 1 145     139.598 157.139 184.783  1.00  0.00      mode N  
ATOM    645  CA  MET 1 145     140.102 156.668 186.081  1.00  0.00      mode C  
ATOM    646  C   MET 1 145     140.966 155.399 186.001  1.00  0.00      mode C  
ATOM    647  O   MET 1 145     141.470 154.958 187.027  1.00  0.00      mode O  
ATOM    648  CB  MET 1 145     138.978 156.537 187.124  1.00  0.00      mode C  
ATOM    649  CG  MET 1 145     138.133 155.272 186.957  1.00  0.00      mode C  
ATOM    650  SD  MET 1 145     136.811 155.020 188.178  1.00  0.00      mode S  
ATOM    651  CE  MET 1 145     135.678 156.357 187.741  1.00  0.00      mode C  
ATOM    652  H   MET 1 145     138.631 156.937 184.550  1.00  0.00      mode H  
ATOM    653  HA  MET 1 145     140.751 157.450 186.460  1.00  0.00      mode H  
ATOM    654  HB2 MET 1 145     138.339 157.418 187.068  1.00  0.00      mode H  
ATOM    655  HB3 MET 1 145     139.432 156.512 188.116  1.00  0.00      mode H  
ATOM    656  HG2 MET 1 145     138.789 154.404 187.013  1.00  0.00      mode H  
ATOM    657  HG3 MET 1 145     137.696 155.301 185.969  1.00  0.00      mode H  
ATOM    658  HE1 MET 1 145     136.181 157.322 187.864  1.00  0.00      mode H  
ATOM    659  HE2 MET 1 145     135.361 156.242 186.705  1.00  0.00      mode H  
ATOM    660  HE3 MET 1 145     134.807 156.324 188.392  1.00  0.00      mode H  
ATOM    661  N   ASN 1 146     141.218 154.816 184.820  1.00  0.00      mode N  
ATOM    662  CA  ASN 1 146     142.264 153.798 184.647  1.00  0.00      mode C  
ATOM    663  C   ASN 1 146     143.656 154.475 184.586  1.00  0.00      mode C  
ATOM    664  O   ASN 1 146     144.432 154.278 183.645  1.00  0.00      mode O  
ATOM    665  CB  ASN 1 146     141.913 152.913 183.435  1.00  0.00      mode C  
ATOM    666  CG  ASN 1 146     142.704 151.615 183.434  1.00  0.00      mode C  
ATOM    667  ND2 ASN 1 146     143.909 151.626 182.923  1.00  0.00      mode N  
ATOM    668  OD1 ASN 1 146     142.223 150.565 183.837  1.00  0.00      mode O  
ATOM    669  H   ASN 1 146     140.793 155.203 183.989  1.00  0.00      mode H  
ATOM    670  HA  ASN 1 146     142.275 153.164 185.537  1.00  0.00      mode H  
ATOM    671  HB2 ASN 1 146     142.100 153.461 182.511  1.00  0.00      mode H  
ATOM    672  HB3 ASN 1 146     140.852 152.658 183.475  1.00  0.00      mode H  
ATOM    673 HD21 ASN 1 146     144.336 152.535 182.754  1.00  0.00      mode H  
ATOM    674 HD22 ASN 1 146     144.440 150.779 182.954  1.00  0.00      mode H  
ATOM    675  N   ASN 1 147     143.920 155.347 185.559  1.00  0.00      mode N  
ATOM    676  CA  ASN 1 147     145.140 156.125 185.698  1.00  0.00      mode C  
ATOM    677  C   ASN 1 147     146.316 155.217 186.089  1.00  0.00      mode C  
ATOM    678  O   ASN 1 147     146.149 154.381 186.962  1.00  0.00      mode O  
ATOM    679  CB  ASN 1 147     144.922 157.185 186.797  1.00  0.00      mode C  
ATOM    680  CG  ASN 1 147     143.884 158.227 186.449  1.00  0.00      mode C  
ATOM    681  ND2 ASN 1 147     144.225 159.204 185.647  1.00  0.00      mode N  
ATOM    682  OD1 ASN 1 147     142.809 158.285 187.015  1.00  0.00      mode O  
ATOM    683  H   ASN 1 147     143.260 155.389 186.331  1.00  0.00      mode H  
ATOM    684  HA  ASN 1 147     145.357 156.615 184.748  1.00  0.00      mode H  
ATOM    685  HB2 ASN 1 147     145.845 157.723 186.966  1.00  0.00      mode H  
ATOM    686  HB3 ASN 1 147     144.621 156.691 187.724  1.00  0.00      mode H  
ATOM    687 HD21 ASN 1 147     145.201 159.478 185.559  1.00  0.00      mode H  
ATOM    688 HD22 ASN 1 147     143.520 159.917 185.565  1.00  0.00      mode H  
ATOM    689  N   PRO 1 148     147.553 155.436 185.618  1.00  0.00      mode N  
ATOM    690  CA  PRO 1 148     148.696 154.684 186.144  1.00  0.00      mode C  
ATOM    691  C   PRO 1 148     149.233 155.170 187.528  1.00  0.00      mode C  
ATOM    692  O   PRO 1 148     150.447 155.336 187.699  1.00  0.00      mode O  
ATOM    693  CB  PRO 1 148     149.663 154.662 184.950  1.00  0.00      mode C  
ATOM    694  CG  PRO 1 148     149.372 155.952 184.184  1.00  0.00      mode C  
ATOM    695  CD  PRO 1 148     147.873 156.151 184.389  1.00  0.00      mode C  
ATOM    696  HA  PRO 1 148     148.378 153.629 186.316  1.00  0.00      mode H  
ATOM    697  HB2 PRO 1 148     150.705 154.579 185.244  1.00  0.00      mode H  
ATOM    698  HB3 PRO 1 148     149.403 153.816 184.308  1.00  0.00      mode H  
ATOM    699  HG2 PRO 1 148     149.630 155.870 183.125  1.00  0.00      mode H  
ATOM    700  HG3 PRO 1 148     149.907 156.777 184.652  1.00  0.00      mode H  
ATOM    701  HD2 PRO 1 148     147.327 155.717 183.545  1.00  0.00      mode H  
ATOM    702  HD3 PRO 1 148     147.648 157.215 184.480  1.00  0.00      mode H  
ATOM    703  N   PRO 1 149     148.353 155.497 188.498  1.00  0.00      mode N  
ATOM    704  CA  PRO 1 149     148.399 154.909 189.851  1.00  0.00      mode C  
ATOM    705  C   PRO 1 149     147.662 153.575 190.105  1.00  0.00      mode C  
ATOM    706  O   PRO 1 149     148.163 152.801 190.920  1.00  0.00      mode O  
ATOM    707  CB  PRO 1 149     147.863 155.984 190.817  1.00  0.00      mode C  
ATOM    708  CG  PRO 1 149     147.185 157.003 189.909  1.00  0.00      mode C  
ATOM    709  CD  PRO 1 149     148.086 156.909 188.687  1.00  0.00      mode C  
ATOM    710  HA  PRO 1 149     149.444 154.732 190.107  1.00  0.00      mode H  
ATOM    711  HB2 PRO 1 149     147.154 155.577 191.540  1.00  0.00      mode H  
ATOM    712  HB3 PRO 1 149     148.700 156.457 191.336  1.00  0.00      mode H  
ATOM    713  HG2 PRO 1 149     147.189 158.001 190.347  1.00  0.00      mode H  
ATOM    714  HG3 PRO 1 149     146.173 156.673 189.662  1.00  0.00      mode H  
ATOM    715  HD2 PRO 1 149     149.025 157.424 188.891  1.00  0.00      mode H  
ATOM    716  HD3 PRO 1 149     147.637 157.350 187.806  1.00  0.00      mode H  
ATOM    717  N   ASP 1 150     146.502 153.287 189.502  1.00  0.00      mode N  
ATOM    718  CA  ASP 1 150     145.642 152.158 189.904  1.00  0.00      mode C  
ATOM    719  C   ASP 1 150     144.833 151.518 188.755  1.00  0.00      mode C  
ATOM    720  O   ASP 1 150     144.692 152.066 187.664  1.00  0.00      mode O  
ATOM    721  CB  ASP 1 150     144.705 152.558 191.061  1.00  0.00      mode C  
ATOM    722  CG  ASP 1 150     143.723 153.678 190.705  1.00  0.00      mode C  
ATOM    723  OD1 ASP 1 150     144.141 154.860 190.760  1.00  0.00      mode O  
ATOM    724  OD2 ASP 1 150     142.553 153.313 190.445  1.00  0.00      mode O1-
ATOM    725  H   ASP 1 150     146.135 153.904 188.780  1.00  0.00      mode H  
ATOM    726  HA  ASP 1 150     146.289 151.369 190.285  1.00  0.00      mode H  
ATOM    727  HB2 ASP 1 150     145.314 152.883 191.907  1.00  0.00      mode H  
ATOM    728  HB3 ASP 1 150     144.148 151.678 191.390  1.00  0.00      mode H  
ATOM    729  N   TRP 1 151     144.313 150.302 188.977  1.00  0.00      mode N  
ATOM    730  CA  TRP 1 151     143.831 149.455 187.878  1.00  0.00      mode C  
ATOM    731  C   TRP 1 151     142.344 149.116 187.922  1.00  0.00      mode C  
ATOM    732  O   TRP 1 151     141.883 148.411 188.832  1.00  0.00      mode O  
ATOM    733  CB  TRP 1 151     144.699 148.204 187.705  1.00  0.00      mode C  
ATOM    734  CG  TRP 1 151     146.166 148.454 187.517  1.00  0.00      mode C  
ATOM    735  CD1 TRP 1 151     147.160 147.988 188.311  1.00  0.00      mode C  
ATOM    736  CD2 TRP 1 151     146.822 149.327 186.538  1.00  0.00      mode C  
ATOM    737  CE2 TRP 1 151     148.231 149.251 186.740  1.00  0.00      mode C  
ATOM    738  CE3 TRP 1 151     146.373 150.207 185.528  1.00  0.00      mode C  
ATOM    739  NE1 TRP 1 151     148.381 148.415 187.826  1.00  0.00      mode N  
ATOM    740  CZ2 TRP 1 151     149.147 149.955 185.946  1.00  0.00      mode C  
ATOM    741  CZ3 TRP 1 151     147.279 150.951 184.747  1.00  0.00      mode C  
ATOM    742  CH2 TRP 1 151     148.665 150.810 184.938  1.00  0.00      mode C  
ATOM    743  H   TRP 1 151     144.386 149.918 189.903  1.00  0.00      mode H  
ATOM    744  HA  TRP 1 151     143.957 150.014 186.954  1.00  0.00      mode H  
ATOM    745  HB2 TRP 1 151     144.554 147.561 188.575  1.00  0.00      mode H  
ATOM    746  HB3 TRP 1 151     144.341 147.657 186.832  1.00  0.00      mode H  
ATOM    747  HD1 TRP 1 151     147.027 147.342 189.169  1.00  0.00      mode H  
ATOM    748  HE1 TRP 1 151     149.266 148.187 188.260  1.00  0.00      mode H  
ATOM    749  HE3 TRP 1 151     145.317 150.350 185.378  1.00  0.00      mode H  
ATOM    750  HZ2 TRP 1 151     150.208 149.872 186.129  1.00  0.00      mode H  
ATOM    751  HZ3 TRP 1 151     146.913 151.651 184.009  1.00  0.00      mode H  
ATOM    752  HH2 TRP 1 151     149.360 151.374 184.329  1.00  0.00      mode H  
ATOM    753  N   THR 1 152     141.651 149.426 186.818  1.00  0.00      mode N  
ATOM    754  CA  THR 1 152     140.262 149.026 186.563  1.00  0.00      mode C  
ATOM    755  C   THR 1 152     140.213 147.688 185.813  1.00  0.00      mode C  
ATOM    756  O   THR 1 152     140.964 147.444 184.861  1.00  0.00      mode O  
ATOM    757  CB  THR 1 152     139.424 150.110 185.864  1.00  0.00      mode C  
ATOM    758  CG2 THR 1 152     139.613 151.514 186.436  1.00  0.00      mode C  
ATOM    759  OG1 THR 1 152     139.667 150.141 184.480  1.00  0.00      mode O  
ATOM    760  H   THR 1 152     142.125 149.933 186.079  1.00  0.00      mode H  
ATOM    761  HA  THR 1 152     139.791 148.881 187.534  1.00  0.00      mode H  
ATOM    762  HB  THR 1 152     138.379 149.843 186.006  1.00  0.00      mode H  
ATOM    763  HG1 THR 1 152     140.611 150.333 184.337  1.00  0.00      mode H  
ATOM    764 HG21 THR 1 152     139.362 151.519 187.498  1.00  0.00      mode H  
ATOM    765 HG22 THR 1 152     140.641 151.849 186.314  1.00  0.00      mode H  
ATOM    766 HG23 THR 1 152     138.951 152.205 185.915  1.00  0.00      mode H  
ATOM    767  N   LYS 1 153     139.392 146.769 186.336  1.00  0.00      mode N  
ATOM    768  CA  LYS 1 153     139.447 145.326 186.028  1.00  0.00      mode C  
ATOM    769  C   LYS 1 153     138.083 144.640 186.160  1.00  0.00      mode C  
ATOM    770  O   LYS 1 153     137.395 144.512 185.156  1.00  0.00      mode O  
ATOM    771  CB  LYS 1 153     140.591 144.640 186.816  1.00  0.00      mode C  
ATOM    772  CG  LYS 1 153     140.712 145.065 188.294  1.00  0.00      mode C  
ATOM    773  CD  LYS 1 153     141.909 144.410 188.997  1.00  0.00      mode C  
ATOM    774  CE  LYS 1 153     141.957 144.818 190.478  1.00  0.00      mode C  
ATOM    775  NZ  LYS 1 153     142.229 146.271 190.659  1.00  0.00      mode N1+
ATOM    776  H   LYS 1 153     138.817 147.061 187.109  1.00  0.00      mode H  
ATOM    777  HA  LYS 1 153     139.693 145.224 184.969  1.00  0.00      mode H  
ATOM    778  HB2 LYS 1 153     140.465 143.556 186.754  1.00  0.00      mode H  
ATOM    779  HB3 LYS 1 153     141.530 144.892 186.319  1.00  0.00      mode H  
ATOM    780  HG2 LYS 1 153     140.839 146.144 188.342  1.00  0.00      mode H  
ATOM    781  HG3 LYS 1 153     139.805 144.807 188.833  1.00  0.00      mode H  
ATOM    782  HD2 LYS 1 153     142.838 144.698 188.500  1.00  0.00      mode H  
ATOM    783  HD3 LYS 1 153     141.802 143.324 188.939  1.00  0.00      mode H  
ATOM    784  HE2 LYS 1 153     142.733 144.228 190.979  1.00  0.00      mode H  
ATOM    785  HE3 LYS 1 153     140.995 144.556 190.934  1.00  0.00      mode H  
ATOM    786  HZ1 LYS 1 153     143.176 146.501 190.391  1.00  0.00      mode H  
ATOM    787  HZ2 LYS 1 153     141.634 146.852 190.068  1.00  0.00      mode H  
ATOM    788  HZ3 LYS 1 153     142.085 146.551 191.621  1.00  0.00      mode H  
ATOM    789  N   ASN 1 154     137.615 144.382 187.384  1.00  0.00      mode N  
ATOM    790  CA  ASN 1 154     136.314 143.757 187.664  1.00  0.00      mode C  
ATOM    791  C   ASN 1 154     135.137 144.482 186.978  1.00  0.00      mode C  
ATOM    792  O   ASN 1 154     134.247 143.837 186.430  1.00  0.00      mode O  
ATOM    793  CB  ASN 1 154     136.092 143.687 189.193  1.00  0.00      mode C  
ATOM    794  CG  ASN 1 154     137.143 142.902 189.971  1.00  0.00      mode C  
ATOM    795  ND2 ASN 1 154     136.774 142.352 191.107  1.00  0.00      mode N  
ATOM    796  OD1 ASN 1 154     138.324 142.899 189.651  1.00  0.00      mode O  
ATOM    797  H   ASN 1 154     138.269 144.419 188.153  1.00  0.00      mode H  
ATOM    798  HA  ASN 1 154     136.332 142.741 187.274  1.00  0.00      mode H  
ATOM    799  HB2 ASN 1 154     135.123 143.218 189.365  1.00  0.00      mode H  
ATOM    800  HB3 ASN 1 154     136.045 144.694 189.609  1.00  0.00      mode H  
ATOM    801 HD21 ASN 1 154     135.823 142.413 191.432  1.00  0.00      mode H  
ATOM    802 HD22 ASN 1 154     137.491 141.881 191.633  1.00  0.00      mode H  
ATOM    803  N   VAL 1 155     135.181 145.821 186.936  1.00  0.00      mode N  
ATOM    804  CA  VAL 1 155     134.177 146.665 186.264  1.00  0.00      mode C  
ATOM    805  C   VAL 1 155     134.172 146.610 184.728  1.00  0.00      mode C  
ATOM    806  O   VAL 1 155     133.131 146.865 184.129  1.00  0.00      mode O  
ATOM    807  CB  VAL 1 155     134.149 148.124 186.791  1.00  0.00      mode C  
ATOM    808  CG1 VAL 1 155     132.752 148.747 186.675  1.00  0.00      mode C  
ATOM    809  CG2 VAL 1 155     134.596 148.259 188.257  1.00  0.00      mode C  
ATOM    810  H   VAL 1 155     135.936 146.279 187.417  1.00  0.00      mode H  
ATOM    811  HA  VAL 1 155     133.214 146.240 186.553  1.00  0.00      mode H  
ATOM    812  HB  VAL 1 155     134.838 148.717 186.193  1.00  0.00      mode H  
ATOM    813 HG11 VAL 1 155     132.426 148.761 185.637  1.00  0.00      mode H  
ATOM    814 HG12 VAL 1 155     132.036 148.172 187.264  1.00  0.00      mode H  
ATOM    815 HG13 VAL 1 155     132.770 149.776 187.036  1.00  0.00      mode H  
ATOM    816 HG21 VAL 1 155     133.982 147.617 188.891  1.00  0.00      mode H  
ATOM    817 HG22 VAL 1 155     135.646 147.992 188.365  1.00  0.00      mode H  
ATOM    818 HG23 VAL 1 155     134.481 149.292 188.583  1.00  0.00      mode H  
ATOM    819  N   GLU 1 156     135.252 146.150 184.074  1.00  0.00      mode N  
ATOM    820  CA  GLU 1 156     135.163 145.821 182.644  1.00  0.00      mode C  
ATOM    821  C   GLU 1 156     134.151 144.695 182.435  1.00  0.00      mode C  
ATOM    822  O   GLU 1 156     133.301 144.822 181.565  1.00  0.00      mode O  
ATOM    823  CB  GLU 1 156     136.524 145.455 182.021  1.00  0.00      mode C  
ATOM    824  CG  GLU 1 156     136.386 145.073 180.537  1.00  0.00      mode C  
ATOM    825  CD  GLU 1 156     137.304 145.883 179.651  1.00  0.00      mode C  
ATOM    826  OE1 GLU 1 156     138.432 145.398 179.410  1.00  0.00      mode O  
ATOM    827  OE2 GLU 1 156     136.904 146.999 179.234  1.00  0.00      mode O1-
ATOM    828  H   GLU 1 156     136.055 145.813 184.593  1.00  0.00      mode H  
ATOM    829  HA  GLU 1 156     134.780 146.694 182.112  1.00  0.00      mode H  
ATOM    830  HB2 GLU 1 156     137.209 146.296 182.130  1.00  0.00      mode H  
ATOM    831  HB3 GLU 1 156     136.954 144.602 182.547  1.00  0.00      mode H  
ATOM    832  HG2 GLU 1 156     135.366 145.228 180.174  1.00  0.00      mode H  
ATOM    833  HG3 GLU 1 156     136.624 144.015 180.423  1.00  0.00      mode H  
ATOM    834  N   TYR 1 157     134.129 143.668 183.290  1.00  0.00      mode N  
ATOM    835  CA  TYR 1 157     133.211 142.537 183.125  1.00  0.00      mode C  
ATOM    836  C   TYR 1 157     131.763 143.012 183.358  1.00  0.00      mode C  
ATOM    837  O   TYR 1 157     130.868 142.553 182.652  1.00  0.00      mode O  
ATOM    838  CB  TYR 1 157     133.570 141.429 184.127  1.00  0.00      mode C  
ATOM    839  CG  TYR 1 157     135.049 141.095 184.262  1.00  0.00      mode C  
ATOM    840  CD1 TYR 1 157     135.881 141.023 183.126  1.00  0.00      mode C  
ATOM    841  CD2 TYR 1 157     135.594 140.862 185.540  1.00  0.00      mode C  
ATOM    842  CE1 TYR 1 157     137.252 140.741 183.269  1.00  0.00      mode C  
ATOM    843  CE2 TYR 1 157     136.963 140.568 185.689  1.00  0.00      mode C  
ATOM    844  CZ  TYR 1 157     137.797 140.512 184.551  1.00  0.00      mode C  
ATOM    845  OH  TYR 1 157     139.118 140.228 184.694  1.00  0.00      mode O  
ATOM    846  H   TYR 1 157     134.803 143.637 184.043  1.00  0.00      mode H  
ATOM    847  HA  TYR 1 157     133.291 142.152 182.109  1.00  0.00      mode H  
ATOM    848  HB2 TYR 1 157     133.196 141.723 185.109  1.00  0.00      mode H  
ATOM    849  HB3 TYR 1 157     133.039 140.520 183.838  1.00  0.00      mode H  
ATOM    850  HD1 TYR 1 157     135.474 141.208 182.143  1.00  0.00      mode H  
ATOM    851  HD2 TYR 1 157     134.953 140.915 186.409  1.00  0.00      mode H  
ATOM    852  HE1 TYR 1 157     137.895 140.702 182.404  1.00  0.00      mode H  
ATOM    853  HE2 TYR 1 157     137.376 140.391 186.670  1.00  0.00      mode H  
ATOM    854  HH  TYR 1 157     139.591 140.326 183.866  1.00  0.00      mode H  
ATOM    855  N   THR 1 158     131.526 143.998 184.237  1.00  0.00      mode N  
ATOM    856  CA  THR 1 158     130.213 144.650 184.393  1.00  0.00      mode C  
ATOM    857  C   THR 1 158     129.783 145.349 183.102  1.00  0.00      mode C  
ATOM    858  O   THR 1 158     128.691 145.084 182.598  1.00  0.00      mode O  
ATOM    859  CB  THR 1 158     130.227 145.665 185.550  1.00  0.00      mode C  
ATOM    860  CG2 THR 1 158     128.826 146.136 185.937  1.00  0.00      mode C  
ATOM    861  OG1 THR 1 158     130.795 145.092 186.704  1.00  0.00      mode O  
ATOM    862  H   THR 1 158     132.295 144.333 184.805  1.00  0.00      mode H  
ATOM    863  HA  THR 1 158     129.470 143.884 184.611  1.00  0.00      mode H  
ATOM    864  HB  THR 1 158     130.825 146.531 185.269  1.00  0.00      mode H  
ATOM    865  HG1 THR 1 158     130.158 145.160 187.420  1.00  0.00      mode H  
ATOM    866 HG21 THR 1 158     128.382 146.691 185.110  1.00  0.00      mode H  
ATOM    867 HG22 THR 1 158     128.191 145.283 186.179  1.00  0.00      mode H  
ATOM    868 HG23 THR 1 158     128.891 146.798 186.801  1.00  0.00      mode H  
ATOM    869  N   PHE 1 159     130.672 146.139 182.492  1.00  0.00      mode N  
ATOM    870  CA  PHE 1 159     130.421 146.766 181.193  1.00  0.00      mode C  
ATOM    871  C   PHE 1 159     130.217 145.801 180.025  1.00  0.00      mode C  
ATOM    872  O   PHE 1 159     129.251 145.914 179.272  1.00  0.00      mode O  
ATOM    873  CB  PHE 1 159     131.473 147.838 180.889  1.00  0.00      mode C  
ATOM    874  CG  PHE 1 159     131.351 149.091 181.733  1.00  0.00      mode C  
ATOM    875  CD1 PHE 1 159     130.178 149.867 181.685  1.00  0.00      mode C  
ATOM    876  CD2 PHE 1 159     132.413 149.481 182.569  1.00  0.00      mode C  
ATOM    877  CE1 PHE 1 159     130.060 151.016 182.483  1.00  0.00      mode C  
ATOM    878  CE2 PHE 1 159     132.296 150.632 183.365  1.00  0.00      mode C  
ATOM    879  CZ  PHE 1 159     131.120 151.395 183.323  1.00  0.00      mode C  
ATOM    880  H   PHE 1 159     131.577 146.288 182.933  1.00  0.00      mode H  
ATOM    881  HA  PHE 1 159     129.465 147.283 181.282  1.00  0.00      mode H  
ATOM    882  HB2 PHE 1 159     132.469 147.406 181.001  1.00  0.00      mode H  
ATOM    883  HB3 PHE 1 159     131.368 148.139 179.848  1.00  0.00      mode H  
ATOM    884  HD1 PHE 1 159     129.360 149.579 181.040  1.00  0.00      mode H  
ATOM    885  HD2 PHE 1 159     133.318 148.889 182.618  1.00  0.00      mode H  
ATOM    886  HE1 PHE 1 159     129.149 151.598 182.461  1.00  0.00      mode H  
ATOM    887  HE2 PHE 1 159     133.103 150.915 184.024  1.00  0.00      mode H  
ATOM    888  HZ  PHE 1 159     131.025 152.263 183.951  1.00  0.00      mode H  
ATOM    889  N   THR 1 160     131.071 144.782 179.929  1.00  0.00      mode N  
ATOM    890  CA  THR 1 160     130.956 143.689 178.961  1.00  0.00      mode C  
ATOM    891  C   THR 1 160     129.625 142.971 179.119  1.00  0.00      mode C  
ATOM    892  O   THR 1 160     128.947 142.775 178.116  1.00  0.00      mode O  
ATOM    893  CB  THR 1 160     132.119 142.697 179.104  1.00  0.00      mode C  
ATOM    894  CG2 THR 1 160     132.174 141.672 177.968  1.00  0.00      mode C  
ATOM    895  OG1 THR 1 160     133.323 143.414 179.031  1.00  0.00      mode O  
ATOM    896  H   THR 1 160     131.859 144.754 180.572  1.00  0.00      mode H  
ATOM    897  HA  THR 1 160     130.992 144.107 177.957  1.00  0.00      mode H  
ATOM    898  HB  THR 1 160     132.063 142.177 180.062  1.00  0.00      mode H  
ATOM    899  HG1 THR 1 160     133.517 143.709 179.934  1.00  0.00      mode H  
ATOM    900 HG21 THR 1 160     131.270 141.066 177.971  1.00  0.00      mode H  
ATOM    901 HG22 THR 1 160     132.258 142.176 177.004  1.00  0.00      mode H  
ATOM    902 HG23 THR 1 160     133.027 141.005 178.105  1.00  0.00      mode H  
ATOM    903  N   GLY 1 161     129.177 142.685 180.345  1.00  0.00      mode N  
ATOM    904  CA  GLY 1 161     127.868 142.092 180.622  1.00  0.00      mode C  
ATOM    905  C   GLY 1 161     126.699 142.978 180.181  1.00  0.00      mode C  
ATOM    906  O   GLY 1 161     125.805 142.496 179.487  1.00  0.00      mode O  
ATOM    907  H   GLY 1 161     129.779 142.885 181.141  1.00  0.00      mode H  
ATOM    908  HA2 GLY 1 161     127.790 141.130 180.115  1.00  0.00      mode H  
ATOM    909  HA3 GLY 1 161     127.782 141.927 181.695  1.00  0.00      mode H  
ATOM    910  N   ILE 1 162     126.760 144.286 180.463  1.00  0.00      mode N  
ATOM    911  CA  ILE 1 162     125.755 145.269 180.021  1.00  0.00      mode C  
ATOM    912  C   ILE 1 162     125.648 145.317 178.488  1.00  0.00      mode C  
ATOM    913  O   ILE 1 162     124.549 145.159 177.950  1.00  0.00      mode O  
ATOM    914  CB  ILE 1 162     126.050 146.654 180.652  1.00  0.00      mode C  
ATOM    915  CG1 ILE 1 162     125.738 146.630 182.167  1.00  0.00      mode C  
ATOM    916  CG2 ILE 1 162     125.251 147.791 179.985  1.00  0.00      mode C  
ATOM    917  CD1 ILE 1 162     126.422 147.757 182.955  1.00  0.00      mode C  
ATOM    918  H   ILE 1 162     127.533 144.616 181.035  1.00  0.00      mode H  
ATOM    919  HA  ILE 1 162     124.778 144.943 180.382  1.00  0.00      mode H  
ATOM    920  HB  ILE 1 162     127.110 146.873 180.517  1.00  0.00      mode H  
ATOM    921 HG12 ILE 1 162     124.660 146.684 182.322  1.00  0.00      mode H  
ATOM    922 HG13 ILE 1 162     126.081 145.688 182.596  1.00  0.00      mode H  
ATOM    923 HG21 ILE 1 162     125.575 147.927 178.954  1.00  0.00      mode H  
ATOM    924 HG22 ILE 1 162     124.183 147.562 180.003  1.00  0.00      mode H  
ATOM    925 HG23 ILE 1 162     125.423 148.730 180.508  1.00  0.00      mode H  
ATOM    926 HD11 ILE 1 162     127.499 147.732 182.783  1.00  0.00      mode H  
ATOM    927 HD12 ILE 1 162     126.031 148.729 182.656  1.00  0.00      mode H  
ATOM    928 HD13 ILE 1 162     126.230 147.619 184.018  1.00  0.00      mode H  
ATOM    929  N   TYR 1 163     126.776 145.411 177.772  1.00  0.00      mode N  
ATOM    930  CA  TYR 1 163     126.782 145.382 176.303  1.00  0.00      mode C  
ATOM    931  C   TYR 1 163     126.472 144.002 175.706  1.00  0.00      mode C  
ATOM    932  O   TYR 1 163     125.869 143.921 174.647  1.00  0.00      mode O  
ATOM    933  CB  TYR 1 163     128.106 145.918 175.747  1.00  0.00      mode C  
ATOM    934  CG  TYR 1 163     128.441 147.351 176.117  1.00  0.00      mode C  
ATOM    935  CD1 TYR 1 163     127.565 148.416 175.822  1.00  0.00      mode C  
ATOM    936  CD2 TYR 1 163     129.641 147.604 176.806  1.00  0.00      mode C  
ATOM    937  CE1 TYR 1 163     127.875 149.724 176.254  1.00  0.00      mode C  
ATOM    938  CE2 TYR 1 163     129.947 148.901 177.245  1.00  0.00      mode C  
ATOM    939  CZ  TYR 1 163     129.060 149.966 176.984  1.00  0.00      mode C  
ATOM    940  OH  TYR 1 163     129.339 151.213 177.445  1.00  0.00      mode O  
ATOM    941  H   TYR 1 163     127.655 145.558 178.261  1.00  0.00      mode H  
ATOM    942  HA  TYR 1 163     125.990 146.045 175.952  1.00  0.00      mode H  
ATOM    943  HB2 TYR 1 163     128.908 145.258 176.083  1.00  0.00      mode H  
ATOM    944  HB3 TYR 1 163     128.069 145.859 174.657  1.00  0.00      mode H  
ATOM    945  HD1 TYR 1 163     126.639 148.221 175.294  1.00  0.00      mode H  
ATOM    946  HD2 TYR 1 163     130.298 146.782 177.047  1.00  0.00      mode H  
ATOM    947  HE1 TYR 1 163     127.192 150.540 176.069  1.00  0.00      mode H  
ATOM    948  HE2 TYR 1 163     130.842 149.070 177.816  1.00  0.00      mode H  
ATOM    949  HH  TYR 1 163     130.067 151.186 178.094  1.00  0.00      mode H  
ATOM    950  N   THR 1 164     126.808 142.912 176.408  1.00  0.00      mode N  
ATOM    951  CA  THR 1 164     126.430 141.543 176.017  1.00  0.00      mode C  
ATOM    952  C   THR 1 164     124.921 141.409 176.017  1.00  0.00      mode C  
ATOM    953  O   THR 1 164     124.358 140.987 175.015  1.00  0.00      mode O  
ATOM    954  CB  THR 1 164     127.034 140.470 176.938  1.00  0.00      mode C  
ATOM    955  CG2 THR 1 164     126.652 139.045 176.535  1.00  0.00      mode C  
ATOM    956  OG1 THR 1 164     128.427 140.531 176.876  1.00  0.00      mode O  
ATOM    957  H   THR 1 164     127.324 143.046 177.268  1.00  0.00      mode H  
ATOM    958  HA  THR 1 164     126.775 141.356 175.002  1.00  0.00      mode H  
ATOM    959  HB  THR 1 164     126.724 140.645 177.968  1.00  0.00      mode H  
ATOM    960  HG1 THR 1 164     128.673 141.413 177.269  1.00  0.00      mode H  
ATOM    961 HG21 THR 1 164     125.581 138.888 176.672  1.00  0.00      mode H  
ATOM    962 HG22 THR 1 164     126.921 138.871 175.492  1.00  0.00      mode H  
ATOM    963 HG23 THR 1 164     127.189 138.336 177.167  1.00  0.00      mode H  
ATOM    964  N   PHE 1 165     124.264 141.868 177.089  1.00  0.00      mode N  
ATOM    965  CA  PHE 1 165     122.813 141.902 177.153  1.00  0.00      mode C  
ATOM    966  C   PHE 1 165     122.196 142.793 176.074  1.00  0.00      mode C  
ATOM    967  O   PHE 1 165     121.373 142.302 175.312  1.00  0.00      mode O  
ATOM    968  CB  PHE 1 165     122.331 142.208 178.576  1.00  0.00      mode C  
ATOM    969  CG  PHE 1 165     120.824 142.351 178.700  1.00  0.00      mode C  
ATOM    970  CD1 PHE 1 165     120.034 141.201 178.891  1.00  0.00      mode C  
ATOM    971  CD2 PHE 1 165     120.205 143.614 178.617  1.00  0.00      mode C  
ATOM    972  CE1 PHE 1 165     118.636 141.309 179.008  1.00  0.00      mode C  
ATOM    973  CE2 PHE 1 165     118.806 143.722 178.730  1.00  0.00      mode C  
ATOM    974  CZ  PHE 1 165     118.022 142.571 178.926  1.00  0.00      mode C  
ATOM    975  H   PHE 1 165     124.790 142.233 177.876  1.00  0.00      mode H  
ATOM    976  HA  PHE 1 165     122.460 140.894 176.925  1.00  0.00      mode H  
ATOM    977  HB2 PHE 1 165     122.672 141.415 179.245  1.00  0.00      mode H  
ATOM    978  HB3 PHE 1 165     122.793 143.137 178.909  1.00  0.00      mode H  
ATOM    979  HD1 PHE 1 165     120.502 140.229 178.952  1.00  0.00      mode H  
ATOM    980  HD2 PHE 1 165     120.804 144.500 178.465  1.00  0.00      mode H  
ATOM    981  HE1 PHE 1 165     118.036 140.423 179.153  1.00  0.00      mode H  
ATOM    982  HE2 PHE 1 165     118.333 144.691 178.666  1.00  0.00      mode H  
ATOM    983  HZ  PHE 1 165     116.948 142.654 179.013  1.00  0.00      mode H  
ATOM    984  N   GLU 1 166     122.700 144.020 175.881  1.00  0.00      mode N  
ATOM    985  CA  GLU 1 166     122.264 144.900 174.785  1.00  0.00      mode C  
ATOM    986  C   GLU 1 166     122.389 144.211 173.419  1.00  0.00      mode C  
ATOM    987  O   GLU 1 166     121.377 143.952 172.776  1.00  0.00      mode O  
ATOM    988  CB  GLU 1 166     123.033 146.237 174.794  1.00  0.00      mode C  
ATOM    989  CG  GLU 1 166     122.506 147.237 173.735  1.00  0.00      mode C  
ATOM    990  CD  GLU 1 166     123.577 148.111 173.059  1.00  0.00      mode C  
ATOM    991  OE1 GLU 1 166     124.740 148.175 173.509  1.00  0.00      mode O  
ATOM    992  OE2 GLU 1 166     123.274 148.779 172.042  1.00  0.00      mode O1-
ATOM    993  H   GLU 1 166     123.419 144.359 176.515  1.00  0.00      mode H  
ATOM    994  HA  GLU 1 166     121.207 145.119 174.932  1.00  0.00      mode H  
ATOM    995  HB2 GLU 1 166     122.959 146.692 175.783  1.00  0.00      mode H  
ATOM    996  HB3 GLU 1 166     124.083 146.017 174.606  1.00  0.00      mode H  
ATOM    997  HG2 GLU 1 166     121.775 147.887 174.219  1.00  0.00      mode H  
ATOM    998  HG3 GLU 1 166     121.971 146.703 172.949  1.00  0.00      mode H  
ATOM    999  N   SER 1 167     123.600 143.860 172.986  1.00  0.00      mode N  
ATOM   1000  CA  SER 1 167     123.885 143.310 171.657  1.00  0.00      mode C  
ATOM   1001  C   SER 1 167     123.229 141.962 171.368  1.00  0.00      mode C  
ATOM   1002  O   SER 1 167     122.806 141.744 170.230  1.00  0.00      mode O  
ATOM   1003  CB  SER 1 167     125.391 143.131 171.510  1.00  0.00      mode C  
ATOM   1004  OG  SER 1 167     126.038 144.346 171.189  1.00  0.00      mode O  
ATOM   1005  H   SER 1 167     124.398 144.067 173.582  1.00  0.00      mode H  
ATOM   1006  HA  SER 1 167     123.540 144.017 170.902  1.00  0.00      mode H  
ATOM   1007  HB2 SER 1 167     125.603 142.399 170.737  1.00  0.00      mode H  
ATOM   1008  HB3 SER 1 167     125.769 142.731 172.448  1.00  0.00      mode H  
ATOM   1009  HG  SER 1 167     126.969 144.284 171.424  1.00  0.00      mode H  
ATOM   1010  N   LEU 1 168     123.138 141.065 172.359  1.00  0.00      mode N  
ATOM   1011  CA  LEU 1 168     122.396 139.805 172.245  1.00  0.00      mode C  
ATOM   1012  C   LEU 1 168     120.912 140.082 172.016  1.00  0.00      mode C  
ATOM   1013  O   LEU 1 168     120.283 139.472 171.155  1.00  0.00      mode O  
ATOM   1014  CB  LEU 1 168     122.594 138.982 173.535  1.00  0.00      mode C  
ATOM   1015  CG  LEU 1 168     121.703 137.733 173.677  1.00  0.00      mode C  
ATOM   1016  CD1 LEU 1 168     121.985 136.699 172.587  1.00  0.00      mode C  
ATOM   1017  CD2 LEU 1 168     121.956 137.089 175.040  1.00  0.00      mode C  
ATOM   1018  H   LEU 1 168     123.526 141.299 173.271  1.00  0.00      mode H  
ATOM   1019  HA  LEU 1 168     122.771 139.237 171.393  1.00  0.00      mode H  
ATOM   1020  HB2 LEU 1 168     123.642 138.689 173.608  1.00  0.00      mode H  
ATOM   1021  HB3 LEU 1 168     122.360 139.628 174.381  1.00  0.00      mode H  
ATOM   1022  HG  LEU 1 168     120.651 138.017 173.633  1.00  0.00      mode H  
ATOM   1023 HD11 LEU 1 168     121.726 137.107 171.610  1.00  0.00      mode H  
ATOM   1024 HD12 LEU 1 168     123.039 136.419 172.598  1.00  0.00      mode H  
ATOM   1025 HD13 LEU 1 168     121.376 135.811 172.760  1.00  0.00      mode H  
ATOM   1026 HD21 LEU 1 168     122.997 136.777 175.123  1.00  0.00      mode H  
ATOM   1027 HD22 LEU 1 168     121.730 137.804 175.832  1.00  0.00      mode H  
ATOM   1028 HD23 LEU 1 168     121.309 136.220 175.162  1.00  0.00      mode H  
ATOM   1029  N   VAL 1 169     120.359 141.032 172.763  1.00  0.00      mode N  
ATOM   1030  CA  VAL 1 169     118.946 141.381 172.703  1.00  0.00      mode C  
ATOM   1031  C   VAL 1 169     118.641 142.220 171.446  1.00  0.00      mode C  
ATOM   1032  O   VAL 1 169     117.606 141.994 170.827  1.00  0.00      mode O  
ATOM   1033  CB  VAL 1 169     118.571 142.043 174.037  1.00  0.00      mode C  
ATOM   1034  CG1 VAL 1 169     117.174 142.616 174.032  1.00  0.00      mode C  
ATOM   1035  CG2 VAL 1 169     118.606 141.021 175.186  1.00  0.00      mode C  
ATOM   1036  H   VAL 1 169     120.931 141.504 173.461  1.00  0.00      mode H  
ATOM   1037  HA  VAL 1 169     118.364 140.464 172.621  1.00  0.00      mode H  
ATOM   1038  HB  VAL 1 169     119.251 142.871 174.240  1.00  0.00      mode H  
ATOM   1039 HG11 VAL 1 169     117.147 143.438 173.324  1.00  0.00      mode H  
ATOM   1040 HG12 VAL 1 169     116.455 141.842 173.755  1.00  0.00      mode H  
ATOM   1041 HG13 VAL 1 169     116.940 142.997 175.026  1.00  0.00      mode H  
ATOM   1042 HG21 VAL 1 169     117.832 140.266 175.046  1.00  0.00      mode H  
ATOM   1043 HG22 VAL 1 169     119.572 140.521 175.234  1.00  0.00      mode H  
ATOM   1044 HG23 VAL 1 169     118.443 141.533 176.134  1.00  0.00      mode H  
ATOM   1045  N   LYS 1 170     119.571 143.037 170.917  1.00  0.00      mode N  
ATOM   1046  CA  LYS 1 170     119.440 143.632 169.568  1.00  0.00      mode C  
ATOM   1047  C   LYS 1 170     119.383 142.550 168.480  1.00  0.00      mode C  
ATOM   1048  O   LYS 1 170     118.584 142.677 167.556  1.00  0.00      mode O  
ATOM   1049  CB  LYS 1 170     120.570 144.629 169.232  1.00  0.00      mode C  
ATOM   1050  CG  LYS 1 170     120.792 145.852 170.141  1.00  0.00      mode C  
ATOM   1051  CD  LYS 1 170     119.561 146.631 170.629  1.00  0.00      mode C  
ATOM   1052  CE  LYS 1 170     118.871 147.386 169.485  1.00  0.00      mode C  
ATOM   1053  NZ  LYS 1 170     117.958 148.443 169.995  1.00  0.00      mode N1+
ATOM   1054  H   LYS 1 170     120.409 143.218 171.466  1.00  0.00      mode H  
ATOM   1055  HA  LYS 1 170     118.483 144.150 169.515  1.00  0.00      mode H  
ATOM   1056  HB2 LYS 1 170     121.511 144.080 169.203  1.00  0.00      mode H  
ATOM   1057  HB3 LYS 1 170     120.384 145.004 168.224  1.00  0.00      mode H  
ATOM   1058  HG2 LYS 1 170     121.349 145.531 171.010  1.00  0.00      mode H  
ATOM   1059  HG3 LYS 1 170     121.450 146.544 169.614  1.00  0.00      mode H  
ATOM   1060  HD2 LYS 1 170     119.916 147.355 171.366  1.00  0.00      mode H  
ATOM   1061  HD3 LYS 1 170     118.858 145.958 171.123  1.00  0.00      mode H  
ATOM   1062  HE2 LYS 1 170     118.328 146.671 168.862  1.00  0.00      mode H  
ATOM   1063  HE3 LYS 1 170     119.650 147.849 168.869  1.00  0.00      mode H  
ATOM   1064  HZ1 LYS 1 170     117.149 148.060 170.486  1.00  0.00      mode H  
ATOM   1065  HZ2 LYS 1 170     118.441 149.065 170.628  1.00  0.00      mode H  
ATOM   1066  HZ3 LYS 1 170     117.579 148.994 169.237  1.00  0.00      mode H  
ATOM   1067  N   ILE 1 171     120.159 141.468 168.613  1.00  0.00      mode N  
ATOM   1068  CA  ILE 1 171     120.052 140.283 167.747  1.00  0.00      mode C  
ATOM   1069  C   ILE 1 171     118.702 139.573 167.933  1.00  0.00      mode C  
ATOM   1070  O   ILE 1 171     118.033 139.300 166.940  1.00  0.00      mode O  
ATOM   1071  CB  ILE 1 171     121.275 139.350 167.940  1.00  0.00      mode C  
ATOM   1072  CG1 ILE 1 171     122.459 139.906 167.119  1.00  0.00      mode C  
ATOM   1073  CG2 ILE 1 171     121.004 137.883 167.551  1.00  0.00      mode C  
ATOM   1074  CD1 ILE 1 171     123.824 139.328 167.519  1.00  0.00      mode C  
ATOM   1075  H   ILE 1 171     120.814 141.440 169.387  1.00  0.00      mode H  
ATOM   1076  HA  ILE 1 171     120.060 140.624 166.710  1.00  0.00      mode H  
ATOM   1077  HB  ILE 1 171     121.558 139.359 168.991  1.00  0.00      mode H  
ATOM   1078 HG12 ILE 1 171     122.288 139.721 166.057  1.00  0.00      mode H  
ATOM   1079 HG13 ILE 1 171     122.508 140.985 167.262  1.00  0.00      mode H  
ATOM   1080 HG21 ILE 1 171     120.238 137.455 168.201  1.00  0.00      mode H  
ATOM   1081 HG22 ILE 1 171     120.673 137.824 166.514  1.00  0.00      mode H  
ATOM   1082 HG23 ILE 1 171     121.900 137.282 167.675  1.00  0.00      mode H  
ATOM   1083 HD11 ILE 1 171     124.006 139.503 168.580  1.00  0.00      mode H  
ATOM   1084 HD12 ILE 1 171     123.868 138.260 167.311  1.00  0.00      mode H  
ATOM   1085 HD13 ILE 1 171     124.605 139.820 166.938  1.00  0.00      mode H  
ATOM   1086  N   LEU 1 172     118.231 139.377 169.169  1.00  0.00      mode N  
ATOM   1087  CA  LEU 1 172     116.938 138.738 169.472  1.00  0.00      mode C  
ATOM   1088  C   LEU 1 172     115.733 139.436 168.808  1.00  0.00      mode C  
ATOM   1089  O   LEU 1 172     114.729 138.786 168.522  1.00  0.00      mode O  
ATOM   1090  CB  LEU 1 172     116.784 138.674 171.005  1.00  0.00      mode C  
ATOM   1091  CG  LEU 1 172     115.575 137.872 171.521  1.00  0.00      mode C  
ATOM   1092  CD1 LEU 1 172     115.689 136.393 171.147  1.00  0.00      mode C  
ATOM   1093  CD2 LEU 1 172     115.503 137.978 173.045  1.00  0.00      mode C  
ATOM   1094  H   LEU 1 172     118.839 139.610 169.948  1.00  0.00      mode H  
ATOM   1095  HA  LEU 1 172     116.977 137.724 169.078  1.00  0.00      mode H  
ATOM   1096  HB2 LEU 1 172     117.692 138.249 171.435  1.00  0.00      mode H  
ATOM   1097  HB3 LEU 1 172     116.680 139.693 171.376  1.00  0.00      mode H  
ATOM   1098  HG  LEU 1 172     114.649 138.277 171.114  1.00  0.00      mode H  
ATOM   1099 HD11 LEU 1 172     115.552 136.276 170.072  1.00  0.00      mode H  
ATOM   1100 HD12 LEU 1 172     116.665 136.009 171.437  1.00  0.00      mode H  
ATOM   1101 HD13 LEU 1 172     114.918 135.826 171.666  1.00  0.00      mode H  
ATOM   1102 HD21 LEU 1 172     116.408 137.569 173.496  1.00  0.00      mode H  
ATOM   1103 HD22 LEU 1 172     115.398 139.024 173.336  1.00  0.00      mode H  
ATOM   1104 HD23 LEU 1 172     114.636 137.434 173.416  1.00  0.00      mode H  
ATOM   1105  N   ALA 1 173     115.856 140.731 168.507  1.00  0.00      mode N  
ATOM   1106  CA  ALA 1 173     114.825 141.517 167.835  1.00  0.00      mode C  
ATOM   1107  C   ALA 1 173     114.688 141.274 166.316  1.00  0.00      mode C  
ATOM   1108  O   ALA 1 173     113.676 141.687 165.736  1.00  0.00      mode O  
ATOM   1109  CB  ALA 1 173     115.135 142.998 168.104  1.00  0.00      mode C  
ATOM   1110  H   ALA 1 173     116.686 141.210 168.831  1.00  0.00      mode H  
ATOM   1111  HA  ALA 1 173     113.872 141.262 168.292  1.00  0.00      mode H  
ATOM   1112  HB1 ALA 1 173     115.324 143.160 169.162  1.00  0.00      mode H  
ATOM   1113  HB2 ALA 1 173     116.020 143.299 167.542  1.00  0.00      mode H  
ATOM   1114  HB3 ALA 1 173     114.292 143.614 167.788  1.00  0.00      mode H  
ATOM   1115  N   ARG 1 174     115.739 140.774 165.643  1.00  0.00      mode N  
ATOM   1116  CA  ARG 1 174     115.888 140.857 164.166  1.00  0.00      mode C  
ATOM   1117  C   ARG 1 174     116.807 139.823 163.488  1.00  0.00      mode C  
ATOM   1118  O   ARG 1 174     116.673 139.579 162.287  1.00  0.00      mode O  
ATOM   1119  CB  ARG 1 174     116.404 142.271 163.808  1.00  0.00      mode C  
ATOM   1120  CG  ARG 1 174     115.423 143.462 163.889  1.00  0.00      mode C  
ATOM   1121  CD  ARG 1 174     114.240 143.202 162.935  1.00  0.00      mode C  
ATOM   1122  NE  ARG 1 174     113.422 144.425 162.944  1.00  0.00      mode N  
ATOM   1123  CZ  ARG 1 174     112.474 144.700 163.829  1.00  0.00      mode C  
ATOM   1124  NH1 ARG 1 174     111.769 145.792 163.706  1.00  0.00      mode N  
ATOM   1125  NH2 ARG 1 174     112.201 143.925 164.844  1.00  0.00      mode N1+
ATOM   1126  H   ARG 1 174     116.525 140.452 166.204  1.00  0.00      mode H  
ATOM   1127  HA  ARG 1 174     114.915 140.690 163.708  1.00  0.00      mode H  
ATOM   1128  HB2 ARG 1 174     117.238 142.492 164.474  1.00  0.00      mode H  
ATOM   1129  HB3 ARG 1 174     116.807 142.258 162.799  1.00  0.00      mode H  
ATOM   1130  HG2 ARG 1 174     115.937 144.369 163.569  1.00  0.00      mode H  
ATOM   1131  HG3 ARG 1 174     115.086 143.614 164.912  1.00  0.00      mode H  
ATOM   1132  HD2 ARG 1 174     113.656 142.358 163.275  1.00  0.00      mode H  
ATOM   1133  HD3 ARG 1 174     114.621 143.055 161.934  1.00  0.00      mode H  
ATOM   1134  HE  ARG 1 174     113.617 145.109 162.229  1.00  0.00      mode H  
ATOM   1135 HH11 ARG 1 174     111.054 146.009 164.372  1.00  0.00      mode H  
ATOM   1136 HH12 ARG 1 174     111.944 146.409 162.931  1.00  0.00      mode H  
ATOM   1137 HH21 ARG 1 174     111.474 144.148 165.493  1.00  0.00      mode H  
ATOM   1138 HH22 ARG 1 174     112.752 143.078 164.992  1.00  0.00      mode H  
ATOM   1139  N   GLY 1 175     117.801 139.289 164.192  1.00  0.00      mode N  
ATOM   1140  CA  GLY 1 175     118.868 138.481 163.599  1.00  0.00      mode C  
ATOM   1141  C   GLY 1 175     119.616 139.214 162.474  1.00  0.00      mode C  
ATOM   1142  O   GLY 1 175     119.819 140.428 162.520  1.00  0.00      mode O  
ATOM   1143  H   GLY 1 175     117.854 139.486 165.184  1.00  0.00      mode H  
ATOM   1144  HA2 GLY 1 175     119.590 138.216 164.366  1.00  0.00      mode H  
ATOM   1145  HA3 GLY 1 175     118.436 137.560 163.206  1.00  0.00      mode H  
ATOM   1146  N   PHE 1 176     119.967 138.489 161.407  1.00  0.00      mode N  
ATOM   1147  CA  PHE 1 176     120.809 138.978 160.302  1.00  0.00      mode C  
ATOM   1148  C   PHE 1 176     120.158 139.994 159.322  1.00  0.00      mode C  
ATOM   1149  O   PHE 1 176     120.376 139.937 158.099  1.00  0.00      mode O  
ATOM   1150  CB  PHE 1 176     121.469 137.792 159.580  1.00  0.00      mode C  
ATOM   1151  CG  PHE 1 176     122.370 136.893 160.411  1.00  0.00      mode C  
ATOM   1152  CD1 PHE 1 176     123.375 137.422 161.249  1.00  0.00      mode C  
ATOM   1153  CD2 PHE 1 176     122.208 135.496 160.326  1.00  0.00      mode C  
ATOM   1154  CE1 PHE 1 176     124.196 136.560 161.999  1.00  0.00      mode C  
ATOM   1155  CE2 PHE 1 176     123.041 134.635 161.065  1.00  0.00      mode C  
ATOM   1156  CZ  PHE 1 176     124.030 135.168 161.908  1.00  0.00      mode C  
ATOM   1157  H   PHE 1 176     119.776 137.497 161.434  1.00  0.00      mode H  
ATOM   1158  HA  PHE 1 176     121.617 139.541 160.771  1.00  0.00      mode H  
ATOM   1159  HB2 PHE 1 176     120.689 137.194 159.116  1.00  0.00      mode H  
ATOM   1160  HB3 PHE 1 176     122.093 138.185 158.775  1.00  0.00      mode H  
ATOM   1161  HD1 PHE 1 176     123.527 138.489 161.316  1.00  0.00      mode H  
ATOM   1162  HD2 PHE 1 176     121.450 135.076 159.682  1.00  0.00      mode H  
ATOM   1163  HE1 PHE 1 176     124.964 136.968 162.637  1.00  0.00      mode H  
ATOM   1164  HE2 PHE 1 176     122.925 133.563 160.984  1.00  0.00      mode H  
ATOM   1165  HZ  PHE 1 176     124.671 134.508 162.478  1.00  0.00      mode H  
ATOM   1166  N   CYS 1 177     119.246 140.845 159.799  1.00  0.00      mode N  
ATOM   1167  CA  CYS 1 177     118.780 142.038 159.075  1.00  0.00      mode C  
ATOM   1168  C   CYS 1 177     119.155 143.359 159.767  1.00  0.00      mode C  
ATOM   1169  O   CYS 1 177     119.655 144.237 159.078  1.00  0.00      mode O  
ATOM   1170  CB  CYS 1 177     117.297 141.941 158.695  1.00  0.00      mode C  
ATOM   1171  SG  CYS 1 177     116.229 141.723 160.143  1.00  0.00      mode S  
ATOM   1172  H   CYS 1 177     119.034 140.780 160.790  1.00  0.00      mode H  
ATOM   1173  HA  CYS 1 177     119.314 142.095 158.128  1.00  0.00      mode H  
ATOM   1174  HB2 CYS 1 177     117.142 141.111 158.007  1.00  0.00      mode H  
ATOM   1175  HB3 CYS 1 177     117.004 142.867 158.189  1.00  0.00      mode H  
ATOM   1176  HG  CYS 1 177     116.622 140.515 160.568  1.00  0.00      mode H  
ATOM   1177  N   VAL 1 178     119.209 143.416 161.105  1.00  0.00      mode N  
ATOM   1178  CA  VAL 1 178     119.677 144.606 161.856  1.00  0.00      mode C  
ATOM   1179  C   VAL 1 178     121.175 144.937 161.707  1.00  0.00      mode C  
ATOM   1180  O   VAL 1 178     121.618 146.035 162.040  1.00  0.00      mode O  
ATOM   1181  CB  VAL 1 178     119.190 144.540 163.312  1.00  0.00      mode C  
ATOM   1182  CG1 VAL 1 178     119.915 143.473 164.140  1.00  0.00      mode C  
ATOM   1183  CG2 VAL 1 178     119.248 145.887 164.033  1.00  0.00      mode C  
ATOM   1184  H   VAL 1 178     118.862 142.629 161.635  1.00  0.00      mode H  
ATOM   1185  HA  VAL 1 178     119.159 145.457 161.415  1.00  0.00      mode H  
ATOM   1186  HB  VAL 1 178     118.139 144.277 163.279  1.00  0.00      mode H  
ATOM   1187 HG11 VAL 1 178     119.556 142.490 163.854  1.00  0.00      mode H  
ATOM   1188 HG12 VAL 1 178     120.987 143.505 163.974  1.00  0.00      mode H  
ATOM   1189 HG13 VAL 1 178     119.701 143.610 165.201  1.00  0.00      mode H  
ATOM   1190 HG21 VAL 1 178     120.282 146.161 164.227  1.00  0.00      mode H  
ATOM   1191 HG22 VAL 1 178     118.781 146.655 163.413  1.00  0.00      mode H  
ATOM   1192 HG23 VAL 1 178     118.711 145.822 164.978  1.00  0.00      mode H  
ATOM   1193  N   GLY 1 179     121.934 144.058 161.044  1.00  0.00      mode N  
ATOM   1194  CA  GLY 1 179     123.234 144.381 160.445  1.00  0.00      mode C  
ATOM   1195  C   GLY 1 179     123.162 145.370 159.268  1.00  0.00      mode C  
ATOM   1196  O   GLY 1 179     124.204 145.745 158.732  1.00  0.00      mode O  
ATOM   1197  H   GLY 1 179     121.488 143.200 160.766  1.00  0.00      mode H  
ATOM   1198  HA2 GLY 1 179     123.877 144.819 161.212  1.00  0.00      mode H  
ATOM   1199  HA3 GLY 1 179     123.699 143.460 160.089  1.00  0.00      mode H  
ATOM   1200  N   GLU 1 180     121.971 145.819 158.866  1.00  0.00      mode N  
ATOM   1201  CA  GLU 1 180     121.738 146.922 157.924  1.00  0.00      mode C  
ATOM   1202  C   GLU 1 180     122.475 148.205 158.341  1.00  0.00      mode C  
ATOM   1203  O   GLU 1 180     123.156 148.812 157.514  1.00  0.00      mode O  
ATOM   1204  CB  GLU 1 180     120.218 147.157 157.775  1.00  0.00      mode C  
ATOM   1205  CG  GLU 1 180     119.476 147.511 159.085  1.00  0.00      mode C  
ATOM   1206  CD  GLU 1 180     117.997 147.074 159.113  1.00  0.00      mode C  
ATOM   1207  OE1 GLU 1 180     117.376 147.002 158.028  1.00  0.00      mode O  
ATOM   1208  OE2 GLU 1 180     117.488 146.838 160.238  1.00  0.00      mode O1-
ATOM   1209  H   GLU 1 180     121.137 145.404 159.272  1.00  0.00      mode H  
ATOM   1210  HA  GLU 1 180     122.125 146.637 156.946  1.00  0.00      mode H  
ATOM   1211  HB2 GLU 1 180     120.050 147.951 157.048  1.00  0.00      mode H  
ATOM   1212  HB3 GLU 1 180     119.795 146.242 157.359  1.00  0.00      mode H  
ATOM   1213  HG2 GLU 1 180     119.534 148.591 159.228  1.00  0.00      mode H  
ATOM   1214  HG3 GLU 1 180     119.982 147.052 159.933  1.00  0.00      mode H  
ATOM   1215  N   PHE 1 181     122.495 148.525 159.639  1.00  0.00      mode N  
ATOM   1216  CA  PHE 1 181     123.260 149.648 160.169  1.00  0.00      mode C  
ATOM   1217  C   PHE 1 181     124.763 149.411 160.344  1.00  0.00      mode C  
ATOM   1218  O   PHE 1 181     125.167 148.688 161.255  1.00  0.00      mode O  
ATOM   1219  CB  PHE 1 181     122.609 150.216 161.435  1.00  0.00      mode C  
ATOM   1220  CG  PHE 1 181     121.357 151.035 161.196  1.00  0.00      mode C  
ATOM   1221  CD1 PHE 1 181     120.090 150.439 161.341  1.00  0.00      mode C  
ATOM   1222  CD2 PHE 1 181     121.454 152.391 160.827  1.00  0.00      mode C  
ATOM   1223  CE1 PHE 1 181     118.926 151.192 161.109  1.00  0.00      mode C  
ATOM   1224  CE2 PHE 1 181     120.289 153.145 160.600  1.00  0.00      mode C  
ATOM   1225  CZ  PHE 1 181     119.025 152.545 160.741  1.00  0.00      mode C  
ATOM   1226  H   PHE 1 181     121.971 147.948 160.284  1.00  0.00      mode H  
ATOM   1227  HA  PHE 1 181     123.180 150.444 159.427  1.00  0.00      mode H  
ATOM   1228  HB2 PHE 1 181     122.383 149.391 162.106  1.00  0.00      mode H  
ATOM   1229  HB3 PHE 1 181     123.331 150.859 161.941  1.00  0.00      mode H  
ATOM   1230  HD1 PHE 1 181     120.004 149.395 161.612  1.00  0.00      mode H  
ATOM   1231  HD2 PHE 1 181     122.425 152.852 160.706  1.00  0.00      mode H  
ATOM   1232  HE1 PHE 1 181     117.956 150.721 161.198  1.00  0.00      mode H  
ATOM   1233  HE2 PHE 1 181     120.361 154.181 160.298  1.00  0.00      mode H  
ATOM   1234  HZ  PHE 1 181     118.128 153.118 160.553  1.00  0.00      mode H  
ATOM   1235  N   THR 1 182     125.610 150.150 159.617  1.00  0.00      mode N  
ATOM   1236  CA  THR 1 182     127.067 150.186 159.862  1.00  0.00      mode C  
ATOM   1237  C   THR 1 182     127.384 150.585 161.305  1.00  0.00      mode C  
ATOM   1238  O   THR 1 182     128.201 149.939 161.958  1.00  0.00      mode O  
ATOM   1239  CB  THR 1 182     127.760 151.177 158.911  1.00  0.00      mode C  
ATOM   1240  CG2 THR 1 182     129.266 150.941 158.811  1.00  0.00      mode C  
ATOM   1241  OG1 THR 1 182     127.233 151.051 157.614  1.00  0.00      mode O  
ATOM   1242  H   THR 1 182     125.256 150.653 158.812  1.00  0.00      mode H  
ATOM   1243  HA  THR 1 182     127.473 149.191 159.690  1.00  0.00      mode H  
ATOM   1244  HB  THR 1 182     127.575 152.196 159.254  1.00  0.00      mode H  
ATOM   1245  HG1 THR 1 182     127.886 150.619 157.066  1.00  0.00      mode H  
ATOM   1246 HG21 THR 1 182     129.729 151.092 159.788  1.00  0.00      mode H  
ATOM   1247 HG22 THR 1 182     129.469 149.925 158.472  1.00  0.00      mode H  
ATOM   1248 HG23 THR 1 182     129.701 151.655 158.110  1.00  0.00      mode H  
ATOM   1249  N   PHE 1 183     126.609 151.521 161.863  1.00  0.00      mode N  
ATOM   1250  CA  PHE 1 183     126.672 151.909 163.273  1.00  0.00      mode C  
ATOM   1251  C   PHE 1 183     126.136 150.921 164.322  1.00  0.00      mode C  
ATOM   1252  O   PHE 1 183     126.247 151.193 165.512  1.00  0.00      mode O  
ATOM   1253  CB  PHE 1 183     126.195 153.359 163.480  1.00  0.00      mode C  
ATOM   1254  CG  PHE 1 183     127.103 154.470 162.976  1.00  0.00      mode C  
ATOM   1255  CD1 PHE 1 183     128.503 154.430 163.157  1.00  0.00      mode C  
ATOM   1256  CD2 PHE 1 183     126.525 155.588 162.339  1.00  0.00      mode C  
ATOM   1257  CE1 PHE 1 183     129.308 155.483 162.684  1.00  0.00      mode C  
ATOM   1258  CE2 PHE 1 183     127.328 156.650 161.885  1.00  0.00      mode C  
ATOM   1259  CZ  PHE 1 183     128.722 156.596 162.053  1.00  0.00      mode C  
ATOM   1260  H   PHE 1 183     125.935 151.988 161.277  1.00  0.00      mode H  
ATOM   1261  HA  PHE 1 183     127.734 151.908 163.517  1.00  0.00      mode H  
ATOM   1262  HB2 PHE 1 183     125.209 153.459 163.024  1.00  0.00      mode H  
ATOM   1263  HB3 PHE 1 183     126.065 153.537 164.546  1.00  0.00      mode H  
ATOM   1264  HD1 PHE 1 183     128.981 153.592 163.644  1.00  0.00      mode H  
ATOM   1265  HD2 PHE 1 183     125.458 155.642 162.199  1.00  0.00      mode H  
ATOM   1266  HE1 PHE 1 183     130.383 155.439 162.806  1.00  0.00      mode H  
ATOM   1267  HE2 PHE 1 183     126.878 157.506 161.400  1.00  0.00      mode H  
ATOM   1268  HZ  PHE 1 183     129.343 157.407 161.694  1.00  0.00      mode H  
ATOM   1269  N   LEU 1 184     125.605 149.766 163.899  1.00  0.00      mode N  
ATOM   1270  CA  LEU 1 184     125.320 148.612 164.764  1.00  0.00      mode C  
ATOM   1271  C   LEU 1 184     126.310 147.451 164.546  1.00  0.00      mode C  
ATOM   1272  O   LEU 1 184     126.665 146.791 165.520  1.00  0.00      mode O  
ATOM   1273  CB  LEU 1 184     123.852 148.177 164.618  1.00  0.00      mode C  
ATOM   1274  CG  LEU 1 184     122.825 149.250 165.035  1.00  0.00      mode C  
ATOM   1275  CD1 LEU 1 184     121.410 148.702 164.853  1.00  0.00      mode C  
ATOM   1276  CD2 LEU 1 184     122.964 149.673 166.499  1.00  0.00      mode C  
ATOM   1277  H   LEU 1 184     125.514 149.622 162.902  1.00  0.00      mode H  
ATOM   1278  HA  LEU 1 184     125.459 148.902 165.801  1.00  0.00      mode H  
ATOM   1279  HB2 LEU 1 184     123.668 147.880 163.585  1.00  0.00      mode H  
ATOM   1280  HB3 LEU 1 184     123.696 147.305 165.252  1.00  0.00      mode H  
ATOM   1281  HG  LEU 1 184     122.936 150.132 164.402  1.00  0.00      mode H  
ATOM   1282 HD11 LEU 1 184     121.280 148.339 163.833  1.00  0.00      mode H  
ATOM   1283 HD12 LEU 1 184     121.241 147.880 165.546  1.00  0.00      mode H  
ATOM   1284 HD13 LEU 1 184     120.682 149.491 165.036  1.00  0.00      mode H  
ATOM   1285 HD21 LEU 1 184     122.959 148.797 167.146  1.00  0.00      mode H  
ATOM   1286 HD22 LEU 1 184     123.895 150.221 166.640  1.00  0.00      mode H  
ATOM   1287 HD23 LEU 1 184     122.142 150.333 166.772  1.00  0.00      mode H  
ATOM   1288  N   ARG 1 185     126.919 147.324 163.353  1.00  0.00      mode N  
ATOM   1289  CA  ARG 1 185     128.036 146.388 163.102  1.00  0.00      mode C  
ATOM   1290  C   ARG 1 185     129.206 146.573 164.069  1.00  0.00      mode C  
ATOM   1291  O   ARG 1 185     129.691 145.583 164.616  1.00  0.00      mode O  
ATOM   1292  CB  ARG 1 185     128.534 146.468 161.649  1.00  0.00      mode C  
ATOM   1293  CG  ARG 1 185     127.458 146.039 160.642  1.00  0.00      mode C  
ATOM   1294  CD  ARG 1 185     128.079 146.162 159.239  1.00  0.00      mode C  
ATOM   1295  NE  ARG 1 185     126.941 146.054 158.330  1.00  0.00      mode N  
ATOM   1296  CZ  ARG 1 185     126.976 146.076 157.013  1.00  0.00      mode C  
ATOM   1297  NH1 ARG 1 185     128.088 146.083 156.327  1.00  0.00      mode N  
ATOM   1298  NH2 ARG 1 185     125.848 146.094 156.369  1.00  0.00      mode N1+
ATOM   1299  H   ARG 1 185     126.581 147.902 162.589  1.00  0.00      mode H  
ATOM   1300  HA  ARG 1 185     127.685 145.373 163.274  1.00  0.00      mode H  
ATOM   1301  HB2 ARG 1 185     128.859 147.486 161.432  1.00  0.00      mode H  
ATOM   1302  HB3 ARG 1 185     129.396 145.806 161.539  1.00  0.00      mode H  
ATOM   1303  HG2 ARG 1 185     126.595 146.696 160.727  1.00  0.00      mode H  
ATOM   1304  HG3 ARG 1 185     127.152 145.009 160.830  1.00  0.00      mode H  
ATOM   1305  HD2 ARG 1 185     128.769 145.341 159.081  1.00  0.00      mode H  
ATOM   1306  HD3 ARG 1 185     128.531 147.139 159.128  1.00  0.00      mode H  
ATOM   1307  HE  ARG 1 185     126.007 146.032 158.733  1.00  0.00      mode H  
ATOM   1308 HH11 ARG 1 185     128.064 146.068 155.325  1.00  0.00      mode H  
ATOM   1309 HH12 ARG 1 185     128.959 146.033 156.822  1.00  0.00      mode H  
ATOM   1310 HH21 ARG 1 185     125.808 146.153 155.371  1.00  0.00      mode H  
ATOM   1311 HH22 ARG 1 185     124.997 146.099 156.924  1.00  0.00      mode H  
ATOM   1312  N   ASP 1 186     129.636 147.814 164.303  1.00  0.00      mode N  
ATOM   1313  CA  ASP 1 186     130.807 148.070 165.153  1.00  0.00      mode C  
ATOM   1314  C   ASP 1 186     130.474 147.815 166.653  1.00  0.00      mode C  
ATOM   1315  O   ASP 1 186     131.258 147.132 167.310  1.00  0.00      mode O  
ATOM   1316  CB  ASP 1 186     131.365 149.478 164.884  1.00  0.00      mode C  
ATOM   1317  CG  ASP 1 186     132.872 149.594 165.179  1.00  0.00      mode C  
ATOM   1318  OD1 ASP 1 186     133.391 150.718 165.010  1.00  0.00      mode O  
ATOM   1319  OD2 ASP 1 186     133.517 148.566 165.509  1.00  0.00      mode O1-
ATOM   1320  H   ASP 1 186     129.207 148.583 163.810  1.00  0.00      mode H  
ATOM   1321  HA  ASP 1 186     131.567 147.363 164.841  1.00  0.00      mode H  
ATOM   1322  HB2 ASP 1 186     130.814 150.218 165.462  1.00  0.00      mode H  
ATOM   1323  HB3 ASP 1 186     131.222 149.713 163.826  1.00  0.00      mode H  
ATOM   1324  N   PRO 1 187     129.255 148.106 167.168  1.00  0.00      mode N  
ATOM   1325  CA  PRO 1 187     128.778 147.564 168.446  1.00  0.00      mode C  
ATOM   1326  C   PRO 1 187     128.882 146.046 168.641  1.00  0.00      mode C  
ATOM   1327  O   PRO 1 187     129.268 145.634 169.732  1.00  0.00      mode O  
ATOM   1328  CB  PRO 1 187     127.337 148.047 168.592  1.00  0.00      mode C  
ATOM   1329  CG  PRO 1 187     127.390 149.411 167.915  1.00  0.00      mode C  
ATOM   1330  CD  PRO 1 187     128.399 149.219 166.776  1.00  0.00      mode C  
ATOM   1331  HA  PRO 1 187     129.368 148.022 169.232  1.00  0.00      mode H  
ATOM   1332  HB2 PRO 1 187     126.657 147.390 168.052  1.00  0.00      mode H  
ATOM   1333  HB3 PRO 1 187     127.044 148.123 169.639  1.00  0.00      mode H  
ATOM   1334  HG2 PRO 1 187     127.765 150.155 168.614  1.00  0.00      mode H  
ATOM   1335  HG3 PRO 1 187     126.407 149.710 167.561  1.00  0.00      mode H  
ATOM   1336  HD2 PRO 1 187     128.977 150.133 166.649  1.00  0.00      mode H  
ATOM   1337  HD3 PRO 1 187     127.881 148.992 165.852  1.00  0.00      mode H  
ATOM   1338  N   TRP 1 188     128.639 145.210 167.622  1.00  0.00      mode N  
ATOM   1339  CA  TRP 1 188     128.948 143.774 167.733  1.00  0.00      mode C  
ATOM   1340  C   TRP 1 188     130.455 143.472 167.648  1.00  0.00      mode C  
ATOM   1341  O   TRP 1 188     130.964 142.708 168.461  1.00  0.00      mode O  
ATOM   1342  CB  TRP 1 188     128.120 142.912 166.760  1.00  0.00      mode C  
ATOM   1343  CG  TRP 1 188     126.636 142.851 167.011  1.00  0.00      mode C  
ATOM   1344  CD1 TRP 1 188     126.040 142.289 168.089  1.00  0.00      mode C  
ATOM   1345  CD2 TRP 1 188     125.551 143.475 166.259  1.00  0.00      mode C  
ATOM   1346  CE2 TRP 1 188     124.326 143.294 166.968  1.00  0.00      mode C  
ATOM   1347  CE3 TRP 1 188     125.474 144.139 165.018  1.00  0.00      mode C  
ATOM   1348  NE1 TRP 1 188     124.677 142.538 168.067  1.00  0.00      mode N  
ATOM   1349  CZ2 TRP 1 188     123.110 143.823 166.512  1.00  0.00      mode C  
ATOM   1350  CZ3 TRP 1 188     124.265 144.688 164.554  1.00  0.00      mode C  
ATOM   1351  CH2 TRP 1 188     123.093 144.560 165.316  1.00  0.00      mode C  
ATOM   1352  H   TRP 1 188     128.300 145.583 166.741  1.00  0.00      mode H  
ATOM   1353  HA  TRP 1 188     128.659 143.449 168.734  1.00  0.00      mode H  
ATOM   1354  HB2 TRP 1 188     128.292 143.273 165.745  1.00  0.00      mode H  
ATOM   1355  HB3 TRP 1 188     128.503 141.890 166.804  1.00  0.00      mode H  
ATOM   1356  HD1 TRP 1 188     126.575 141.744 168.858  1.00  0.00      mode H  
ATOM   1357  HE1 TRP 1 188     124.018 142.174 168.755  1.00  0.00      mode H  
ATOM   1358  HE3 TRP 1 188     126.375 144.253 164.446  1.00  0.00      mode H  
ATOM   1359  HZ2 TRP 1 188     122.202 143.667 167.068  1.00  0.00      mode H  
ATOM   1360  HZ3 TRP 1 188     124.239 145.232 163.619  1.00  0.00      mode H  
ATOM   1361  HH2 TRP 1 188     122.183 145.024 164.970  1.00  0.00      mode H  
ATOM   1362  N   ASN 1 189     131.191 144.160 166.768  1.00  0.00      mode N  
ATOM   1363  CA  ASN 1 189     132.645 144.030 166.612  1.00  0.00      mode C  
ATOM   1364  C   ASN 1 189     133.434 144.339 167.900  1.00  0.00      mode C  
ATOM   1365  O   ASN 1 189     134.190 143.490 168.374  1.00  0.00      mode O  
ATOM   1366  CB  ASN 1 189     133.070 144.952 165.458  1.00  0.00      mode C  
ATOM   1367  CG  ASN 1 189     134.568 145.082 165.276  1.00  0.00      mode C  
ATOM   1368  ND2 ASN 1 189     135.085 146.287 165.240  1.00  0.00      mode N  
ATOM   1369  OD1 ASN 1 189     135.275 144.114 165.063  1.00  0.00      mode O  
ATOM   1370  H   ASN 1 189     130.710 144.819 166.167  1.00  0.00      mode H  
ATOM   1371  HA  ASN 1 189     132.882 142.999 166.340  1.00  0.00      mode H  
ATOM   1372  HB2 ASN 1 189     132.702 145.942 165.678  1.00  0.00      mode H  
ATOM   1373  HB3 ASN 1 189     132.628 144.617 164.522  1.00  0.00      mode H  
ATOM   1374 HD21 ASN 1 189     134.491 147.119 165.375  1.00  0.00      mode H  
ATOM   1375 HD22 ASN 1 189     136.061 146.374 165.041  1.00  0.00      mode H  
ATOM   1376  N   TRP 1 190     133.244 145.516 168.513  1.00  0.00      mode N  
ATOM   1377  CA  TRP 1 190     133.988 145.866 169.729  1.00  0.00      mode C  
ATOM   1378  C   TRP 1 190     133.483 145.112 170.962  1.00  0.00      mode C  
ATOM   1379  O   TRP 1 190     134.259 144.921 171.897  1.00  0.00      mode O  
ATOM   1380  CB  TRP 1 190     134.068 147.382 169.971  1.00  0.00      mode C  
ATOM   1381  CG  TRP 1 190     132.815 148.157 170.268  1.00  0.00      mode C  
ATOM   1382  CD1 TRP 1 190     131.958 147.933 171.292  1.00  0.00      mode C  
ATOM   1383  CD2 TRP 1 190     132.268 149.302 169.542  1.00  0.00      mode C  
ATOM   1384  CE2 TRP 1 190     131.045 149.685 170.163  1.00  0.00      mode C  
ATOM   1385  CE3 TRP 1 190     132.676 150.063 168.427  1.00  0.00      mode C  
ATOM   1386  NE1 TRP 1 190     130.909 148.824 171.232  1.00  0.00      mode N  
ATOM   1387  CZ2 TRP 1 190     130.240 150.713 169.658  1.00  0.00      mode C  
ATOM   1388  CZ3 TRP 1 190     131.904 151.143 167.954  1.00  0.00      mode C  
ATOM   1389  CH2 TRP 1 190     130.676 151.460 168.554  1.00  0.00      mode C  
ATOM   1390  H   TRP 1 190     132.606 146.197 168.105  1.00  0.00      mode H  
ATOM   1391  HA  TRP 1 190     135.016 145.531 169.587  1.00  0.00      mode H  
ATOM   1392  HB2 TRP 1 190     134.769 147.561 170.788  1.00  0.00      mode H  
ATOM   1393  HB3 TRP 1 190     134.506 147.821 169.075  1.00  0.00      mode H  
ATOM   1394  HD1 TRP 1 190     132.069 147.149 172.031  1.00  0.00      mode H  
ATOM   1395  HE1 TRP 1 190     130.128 148.796 171.869  1.00  0.00      mode H  
ATOM   1396  HE3 TRP 1 190     133.591 149.803 167.913  1.00  0.00      mode H  
ATOM   1397  HZ2 TRP 1 190     129.293 150.921 170.108  1.00  0.00      mode H  
ATOM   1398  HZ3 TRP 1 190     132.249 151.706 167.096  1.00  0.00      mode H  
ATOM   1399  HH2 TRP 1 190     130.074 152.267 168.157  1.00  0.00      mode H  
ATOM   1400  N   LEU 1 191     132.233 144.623 170.968  1.00  0.00      mode N  
ATOM   1401  CA  LEU 1 191     131.787 143.677 171.989  1.00  0.00      mode C  
ATOM   1402  C   LEU 1 191     132.546 142.358 171.852  1.00  0.00      mode C  
ATOM   1403  O   LEU 1 191     133.194 141.943 172.810  1.00  0.00      mode O  
ATOM   1404  CB  LEU 1 191     130.267 143.457 171.924  1.00  0.00      mode C  
ATOM   1405  CG  LEU 1 191     129.799 142.300 172.831  1.00  0.00      mode C  
ATOM   1406  CD1 LEU 1 191     130.054 142.586 174.313  1.00  0.00      mode C  
ATOM   1407  CD2 LEU 1 191     128.307 142.086 172.659  1.00  0.00      mode C  
ATOM   1408  H   LEU 1 191     131.628 144.803 170.176  1.00  0.00      mode H  
ATOM   1409  HA  LEU 1 191     132.030 144.089 172.969  1.00  0.00      mode H  
ATOM   1410  HB2 LEU 1 191     129.755 144.378 172.207  1.00  0.00      mode H  
ATOM   1411  HB3 LEU 1 191     129.992 143.215 170.898  1.00  0.00      mode H  
ATOM   1412  HG  LEU 1 191     130.294 141.371 172.555  1.00  0.00      mode H  
ATOM   1413 HD11 LEU 1 191     131.123 142.661 174.504  1.00  0.00      mode H  
ATOM   1414 HD12 LEU 1 191     129.560 143.510 174.607  1.00  0.00      mode H  
ATOM   1415 HD13 LEU 1 191     129.665 141.759 174.906  1.00  0.00      mode H  
ATOM   1416 HD21 LEU 1 191     127.780 142.960 173.036  1.00  0.00      mode H  
ATOM   1417 HD22 LEU 1 191     128.082 141.937 171.604  1.00  0.00      mode H  
ATOM   1418 HD23 LEU 1 191     128.007 141.192 173.203  1.00  0.00      mode H  
ATOM   1419  N   ASP 1 192     132.528 141.737 170.673  1.00  0.00      mode N  
ATOM   1420  CA  ASP 1 192     133.187 140.452 170.441  1.00  0.00      mode C  
ATOM   1421  C   ASP 1 192     134.704 140.459 170.655  1.00  0.00      mode C  
ATOM   1422  O   ASP 1 192     135.240 139.523 171.249  1.00  0.00      mode O  
ATOM   1423  CB  ASP 1 192     132.745 139.823 169.109  1.00  0.00      mode C  
ATOM   1424  CG  ASP 1 192     131.321 139.239 169.132  1.00  0.00      mode C  
ATOM   1425  OD1 ASP 1 192     130.732 139.132 170.234  1.00  0.00      mode O  
ATOM   1426  OD2 ASP 1 192     130.852 138.853 168.038  1.00  0.00      mode O1-
ATOM   1427  H   ASP 1 192     131.960 142.116 169.919  1.00  0.00      mode H  
ATOM   1428  HA  ASP 1 192     132.818 139.782 171.219  1.00  0.00      mode H  
ATOM   1429  HB2 ASP 1 192     133.431 139.009 168.872  1.00  0.00      mode H  
ATOM   1430  HB3 ASP 1 192     132.826 140.568 168.316  1.00  0.00      mode H  
ATOM   1431  N   PHE 1 193     135.367 141.596 170.414  1.00  0.00      mode N  
ATOM   1432  CA  PHE 1 193     136.716 141.838 170.938  1.00  0.00      mode C  
ATOM   1433  C   PHE 1 193     136.915 141.746 172.458  1.00  0.00      mode C  
ATOM   1434  O   PHE 1 193     137.906 141.173 172.909  1.00  0.00      mode O  
ATOM   1435  CB  PHE 1 193     137.374 143.084 170.324  1.00  0.00      mode C  
ATOM   1436  CG  PHE 1 193     137.974 142.880 168.946  1.00  0.00      mode C  
ATOM   1437  CD1 PHE 1 193     139.039 141.973 168.772  1.00  0.00      mode C  
ATOM   1438  CD2 PHE 1 193     137.507 143.620 167.843  1.00  0.00      mode C  
ATOM   1439  CE1 PHE 1 193     139.631 141.806 167.508  1.00  0.00      mode C  
ATOM   1440  CE2 PHE 1 193     138.105 143.458 166.580  1.00  0.00      mode C  
ATOM   1441  CZ  PHE 1 193     139.166 142.553 166.412  1.00  0.00      mode C  
ATOM   1442  H   PHE 1 193     134.887 142.334 169.905  1.00  0.00      mode H  
ATOM   1443  HA  PHE 1 193     137.303 140.998 170.573  1.00  0.00      mode H  
ATOM   1444  HB2 PHE 1 193     136.646 143.896 170.302  1.00  0.00      mode H  
ATOM   1445  HB3 PHE 1 193     138.186 143.403 170.979  1.00  0.00      mode H  
ATOM   1446  HD1 PHE 1 193     139.401 141.399 169.611  1.00  0.00      mode H  
ATOM   1447  HD2 PHE 1 193     136.685 144.310 167.958  1.00  0.00      mode H  
ATOM   1448  HE1 PHE 1 193     140.441 141.104 167.377  1.00  0.00      mode H  
ATOM   1449  HE2 PHE 1 193     137.735 144.019 165.734  1.00  0.00      mode H  
ATOM   1450  HZ  PHE 1 193     139.613 142.424 165.437  1.00  0.00      mode H  
ATOM   1451  N   VAL 1 194     135.958 142.220 173.261  1.00  0.00      mode N  
ATOM   1452  CA  VAL 1 194     135.964 142.070 174.732  1.00  0.00      mode C  
ATOM   1453  C   VAL 1 194     135.380 140.731 175.219  1.00  0.00      mode C  
ATOM   1454  O   VAL 1 194     135.794 140.237 176.269  1.00  0.00      mode O  
ATOM   1455  CB  VAL 1 194     135.373 143.304 175.450  1.00  0.00      mode C  
ATOM   1456  CG1 VAL 1 194     135.657 143.274 176.956  1.00  0.00      mode C  
ATOM   1457  CG2 VAL 1 194     135.971 144.621 174.932  1.00  0.00      mode C  
ATOM   1458  H   VAL 1 194     135.132 142.627 172.832  1.00  0.00      mode H  
ATOM   1459  HA  VAL 1 194     137.010 142.049 175.029  1.00  0.00      mode H  
ATOM   1460  HB  VAL 1 194     134.293 143.325 175.292  1.00  0.00      mode H  
ATOM   1461 HG11 VAL 1 194     135.196 142.402 177.410  1.00  0.00      mode H  
ATOM   1462 HG12 VAL 1 194     136.731 143.235 177.134  1.00  0.00      mode H  
ATOM   1463 HG13 VAL 1 194     135.265 144.172 177.426  1.00  0.00      mode H  
ATOM   1464 HG21 VAL 1 194     137.051 144.632 175.092  1.00  0.00      mode H  
ATOM   1465 HG22 VAL 1 194     135.776 144.744 173.871  1.00  0.00      mode H  
ATOM   1466 HG23 VAL 1 194     135.527 145.468 175.457  1.00  0.00      mode H  
ATOM   1467  N   VAL 1 195     134.578 140.026 174.412  1.00  0.00      mode N  
ATOM   1468  CA  VAL 1 195     134.329 138.585 174.619  1.00  0.00      mode C  
ATOM   1469  C   VAL 1 195     135.629 137.789 174.434  1.00  0.00      mode C  
ATOM   1470  O   VAL 1 195     135.937 136.925 175.253  1.00  0.00      mode O  
ATOM   1471  CB  VAL 1 195     133.201 138.042 173.713  1.00  0.00      mode C  
ATOM   1472  CG1 VAL 1 195     132.922 136.557 173.980  1.00  0.00      mode C  
ATOM   1473  CG2 VAL 1 195     131.891 138.806 173.931  1.00  0.00      mode C  
ATOM   1474  H   VAL 1 195     134.211 140.476 173.576  1.00  0.00      mode H  
ATOM   1475  HA  VAL 1 195     134.015 138.437 175.653  1.00  0.00      mode H  
ATOM   1476  HB  VAL 1 195     133.498 138.148 172.671  1.00  0.00      mode H  
ATOM   1477 HG11 VAL 1 195     133.791 135.955 173.722  1.00  0.00      mode H  
ATOM   1478 HG12 VAL 1 195     132.675 136.404 175.032  1.00  0.00      mode H  
ATOM   1479 HG13 VAL 1 195     132.085 136.226 173.364  1.00  0.00      mode H  
ATOM   1480 HG21 VAL 1 195     131.549 138.694 174.961  1.00  0.00      mode H  
ATOM   1481 HG22 VAL 1 195     132.018 139.860 173.710  1.00  0.00      mode H  
ATOM   1482 HG23 VAL 1 195     131.123 138.421 173.252  1.00  0.00      mode H  
ATOM   1483  N   ILE 1 196     136.467 138.166 173.461  1.00  0.00      mode N  
ATOM   1484  CA  ILE 1 196     137.803 137.585 173.270  1.00  0.00      mode C  
ATOM   1485  C   ILE 1 196     138.784 137.987 174.394  1.00  0.00      mode C  
ATOM   1486  O   ILE 1 196     139.550 137.130 174.828  1.00  0.00      mode O  
ATOM   1487  CB  ILE 1 196     138.328 137.869 171.842  1.00  0.00      mode C  
ATOM   1488  CG1 ILE 1 196     137.454 137.174 170.772  1.00  0.00      mode C  
ATOM   1489  CG2 ILE 1 196     139.773 137.371 171.659  1.00  0.00      mode C  
ATOM   1490  CD1 ILE 1 196     137.539 137.809 169.380  1.00  0.00      mode C  
ATOM   1491  H   ILE 1 196     136.141 138.853 172.786  1.00  0.00      mode H  
ATOM   1492  HA  ILE 1 196     137.698 136.502 173.348  1.00  0.00      mode H  
ATOM   1493  HB  ILE 1 196     138.312 138.945 171.675  1.00  0.00      mode H  
ATOM   1494 HG12 ILE 1 196     137.705 136.116 170.712  1.00  0.00      mode H  
ATOM   1495 HG13 ILE 1 196     136.396 137.231 171.056  1.00  0.00      mode H  
ATOM   1496 HG21 ILE 1 196     140.432 137.879 172.357  1.00  0.00      mode H  
ATOM   1497 HG22 ILE 1 196     139.833 136.297 171.848  1.00  0.00      mode H  
ATOM   1498 HG23 ILE 1 196     140.129 137.578 170.651  1.00  0.00      mode H  
ATOM   1499 HD11 ILE 1 196     137.331 138.866 169.428  1.00  0.00      mode H  
ATOM   1500 HD12 ILE 1 196     138.602 137.685 168.983  1.00  0.00      mode H  
ATOM   1501 HD13 ILE 1 196     136.886 137.325 168.706  1.00  0.00      mode H  
ATOM   1502  N   VAL 1 197     138.685 139.189 174.991  1.00  0.00      mode N  
ATOM   1503  CA  VAL 1 197     139.420 139.538 176.236  1.00  0.00      mode C  
ATOM   1504  C   VAL 1 197     139.064 138.544 177.343  1.00  0.00      mode C  
ATOM   1505  O   VAL 1 197     139.961 137.989 177.976  1.00  0.00      mode O  
ATOM   1506  CB  VAL 1 197     139.098 140.969 176.738  1.00  0.00      mode C  
ATOM   1507  CG1 VAL 1 197     139.632 141.275 178.144  1.00  0.00      mode C  
ATOM   1508  CG2 VAL 1 197     139.692 142.035 175.824  1.00  0.00      mode C  
ATOM   1509  H   VAL 1 197     138.091 139.885 174.556  1.00  0.00      mode H  
ATOM   1510  HA  VAL 1 197     140.492 139.461 176.058  1.00  0.00      mode H  
ATOM   1511  HB  VAL 1 197     138.023 141.108 176.770  1.00  0.00      mode H  
ATOM   1512 HG11 VAL 1 197     139.069 140.711 178.884  1.00  0.00      mode H  
ATOM   1513 HG12 VAL 1 197     140.691 141.018 178.212  1.00  0.00      mode H  
ATOM   1514 HG13 VAL 1 197     139.500 142.335 178.375  1.00  0.00      mode H  
ATOM   1515 HG21 VAL 1 197     140.776 141.991 175.888  1.00  0.00      mode H  
ATOM   1516 HG22 VAL 1 197     139.373 141.870 174.800  1.00  0.00      mode H  
ATOM   1517 HG23 VAL 1 197     139.352 143.024 176.134  1.00  0.00      mode H  
ATOM   1518  N   PHE 1 198     137.769 138.289 177.563  1.00  0.00      mode N  
ATOM   1519  CA  PHE 1 198     137.308 137.429 178.657  1.00  0.00      mode C  
ATOM   1520  C   PHE 1 198     137.702 135.966 178.378  1.00  0.00      mode C  
ATOM   1521  O   PHE 1 198     138.109 135.266 179.303  1.00  0.00      mode O  
ATOM   1522  CB  PHE 1 198     135.789 137.578 178.787  1.00  0.00      mode C  
ATOM   1523  CG  PHE 1 198     135.254 136.998 180.082  1.00  0.00      mode C  
ATOM   1524  CD1 PHE 1 198     135.332 137.757 181.265  1.00  0.00      mode C  
ATOM   1525  CD2 PHE 1 198     134.710 135.700 180.120  1.00  0.00      mode C  
ATOM   1526  CE1 PHE 1 198     134.860 137.230 182.478  1.00  0.00      mode C  
ATOM   1527  CE2 PHE 1 198     134.238 135.170 181.335  1.00  0.00      mode C  
ATOM   1528  CZ  PHE 1 198     134.310 135.935 182.514  1.00  0.00      mode C  
ATOM   1529  H   PHE 1 198     137.074 138.776 177.006  1.00  0.00      mode H  
ATOM   1530  HA  PHE 1 198     137.778 137.732 179.590  1.00  0.00      mode H  
ATOM   1531  HB2 PHE 1 198     135.532 138.641 178.761  1.00  0.00      mode H  
ATOM   1532  HB3 PHE 1 198     135.297 137.102 177.938  1.00  0.00      mode H  
ATOM   1533  HD1 PHE 1 198     135.765 138.745 181.245  1.00  0.00      mode H  
ATOM   1534  HD2 PHE 1 198     134.666 135.102 179.218  1.00  0.00      mode H  
ATOM   1535  HE1 PHE 1 198     134.928 137.814 183.386  1.00  0.00      mode H  
ATOM   1536  HE2 PHE 1 198     133.826 134.171 181.366  1.00  0.00      mode H  
ATOM   1537  HZ  PHE 1 198     133.952 135.524 183.448  1.00  0.00      mode H  
ATOM   1538  N   ALA 1 199     137.704 135.530 177.111  1.00  0.00      mode N  
ATOM   1539  CA  ALA 1 199     138.219 134.220 176.716  1.00  0.00      mode C  
ATOM   1540  C   ALA 1 199     139.728 134.093 176.999  1.00  0.00      mode C  
ATOM   1541  O   ALA 1 199     140.128 133.236 177.791  1.00  0.00      mode O  
ATOM   1542  CB  ALA 1 199     137.881 133.970 175.242  1.00  0.00      mode C  
ATOM   1543  H   ALA 1 199     137.328 136.137 176.391  1.00  0.00      mode H  
ATOM   1544  HA  ALA 1 199     137.716 133.461 177.315  1.00  0.00      mode H  
ATOM   1545  HB1 ALA 1 199     136.807 134.063 175.093  1.00  0.00      mode H  
ATOM   1546  HB2 ALA 1 199     138.401 134.685 174.608  1.00  0.00      mode H  
ATOM   1547  HB3 ALA 1 199     138.192 132.960 174.966  1.00  0.00      mode H  
ATOM   1548  N   TYR 1 200     140.546 135.013 176.474  1.00  0.00      mode N  
ATOM   1549  CA  TYR 1 200     141.993 135.027 176.699  1.00  0.00      mode C  
ATOM   1550  C   TYR 1 200     142.426 135.100 178.169  1.00  0.00      mode C  
ATOM   1551  O   TYR 1 200     143.334 134.385 178.580  1.00  0.00      mode O  
ATOM   1552  CB  TYR 1 200     142.676 136.126 175.865  1.00  0.00      mode C  
ATOM   1553  CG  TYR 1 200     142.774 135.974 174.351  1.00  0.00      mode C  
ATOM   1554  CD1 TYR 1 200     142.765 134.720 173.705  1.00  0.00      mode C  
ATOM   1555  CD2 TYR 1 200     142.964 137.140 173.583  1.00  0.00      mode C  
ATOM   1556  CE1 TYR 1 200     142.887 134.644 172.302  1.00  0.00      mode C  
ATOM   1557  CE2 TYR 1 200     143.108 137.069 172.183  1.00  0.00      mode C  
ATOM   1558  CZ  TYR 1 200     143.051 135.818 171.537  1.00  0.00      mode C  
ATOM   1559  OH  TYR 1 200     143.165 135.744 170.183  1.00  0.00      mode O  
ATOM   1560  H   TYR 1 200     140.154 135.733 175.873  1.00  0.00      mode H  
ATOM   1561  HA  TYR 1 200     142.383 134.067 176.354  1.00  0.00      mode H  
ATOM   1562  HB2 TYR 1 200     142.185 137.073 176.093  1.00  0.00      mode H  
ATOM   1563  HB3 TYR 1 200     143.700 136.211 176.216  1.00  0.00      mode H  
ATOM   1564  HD1 TYR 1 200     142.678 133.800 174.272  1.00  0.00      mode H  
ATOM   1565  HD2 TYR 1 200     143.004 138.096 174.081  1.00  0.00      mode H  
ATOM   1566  HE1 TYR 1 200     142.878 133.683 171.811  1.00  0.00      mode H  
ATOM   1567  HE2 TYR 1 200     143.251 137.969 171.607  1.00  0.00      mode H  
ATOM   1568  HH  TYR 1 200     143.385 136.589 169.793  1.00  0.00      mode H  
ATOM   1569  N   LEU 1 201     141.692 135.854 178.998  1.00  0.00      mode N  
ATOM   1570  CA  LEU 1 201     141.917 135.941 180.451  1.00  0.00      mode C  
ATOM   1571  C   LEU 1 201     141.881 134.576 181.160  1.00  0.00      mode C  
ATOM   1572  O   LEU 1 201     142.564 134.411 182.168  1.00  0.00      mode O  
ATOM   1573  CB  LEU 1 201     140.864 136.879 181.075  1.00  0.00      mode C  
ATOM   1574  CG  LEU 1 201     141.248 138.366 181.003  1.00  0.00      mode C  
ATOM   1575  CD1 LEU 1 201     140.020 139.236 181.257  1.00  0.00      mode C  
ATOM   1576  CD2 LEU 1 201     142.268 138.737 182.082  1.00  0.00      mode C  
ATOM   1577  H   LEU 1 201     140.956 136.427 178.594  1.00  0.00      mode H  
ATOM   1578  HA  LEU 1 201     142.913 136.348 180.619  1.00  0.00      mode H  
ATOM   1579  HB2 LEU 1 201     139.911 136.721 180.572  1.00  0.00      mode H  
ATOM   1580  HB3 LEU 1 201     140.721 136.616 182.125  1.00  0.00      mode H  
ATOM   1581  HG  LEU 1 201     141.657 138.602 180.021  1.00  0.00      mode H  
ATOM   1582 HD11 LEU 1 201     139.281 139.047 180.484  1.00  0.00      mode H  
ATOM   1583 HD12 LEU 1 201     139.590 138.995 182.228  1.00  0.00      mode H  
ATOM   1584 HD13 LEU 1 201     140.299 140.288 181.229  1.00  0.00      mode H  
ATOM   1585 HD21 LEU 1 201     141.822 138.635 183.072  1.00  0.00      mode H  
ATOM   1586 HD22 LEU 1 201     143.125 138.074 182.024  1.00  0.00      mode H  
ATOM   1587 HD23 LEU 1 201     142.596 139.765 181.935  1.00  0.00      mode H  
ATOM   1588  N   THR 1 202     141.179 133.572 180.621  1.00  0.00      mode N  
ATOM   1589  CA  THR 1 202     141.182 132.209 181.191  1.00  0.00      mode C  
ATOM   1590  C   THR 1 202     142.509 131.461 180.993  1.00  0.00      mode C  
ATOM   1591  O   THR 1 202     142.782 130.505 181.716  1.00  0.00      mode O  
ATOM   1592  CB  THR 1 202     140.006 131.352 180.689  1.00  0.00      mode C  
ATOM   1593  CG2 THR 1 202     138.647 132.016 180.918  1.00  0.00      mode C  
ATOM   1594  OG1 THR 1 202     140.107 131.040 179.319  1.00  0.00      mode O  
ATOM   1595  H   THR 1 202     140.665 133.743 179.763  1.00  0.00      mode H  
ATOM   1596  HA  THR 1 202     141.057 132.303 182.269  1.00  0.00      mode H  
ATOM   1597  HB  THR 1 202     140.015 130.414 181.246  1.00  0.00      mode H  
ATOM   1598  HG1 THR 1 202     140.132 131.861 178.793  1.00  0.00      mode H  
ATOM   1599 HG21 THR 1 202     138.539 132.279 181.971  1.00  0.00      mode H  
ATOM   1600 HG22 THR 1 202     138.554 132.914 180.311  1.00  0.00      mode H  
ATOM   1601 HG23 THR 1 202     137.856 131.319 180.643  1.00  0.00      mode H  
ATOM   1602  N   GLU 1 203     143.375 131.942 180.096  1.00  0.00      mode N  
ATOM   1603  CA  GLU 1 203     144.719 131.412 179.827  1.00  0.00      mode C  
ATOM   1604  C   GLU 1 203     145.838 132.182 180.562  1.00  0.00      mode C  
ATOM   1605  O   GLU 1 203     147.014 131.870 180.374  1.00  0.00      mode O  
ATOM   1606  CB  GLU 1 203     144.993 131.438 178.309  1.00  0.00      mode C  
ATOM   1607  CG  GLU 1 203     143.953 130.696 177.456  1.00  0.00      mode C  
ATOM   1608  CD  GLU 1 203     144.256 130.887 175.964  1.00  0.00      mode C  
ATOM   1609  OE1 GLU 1 203     145.204 130.231 175.470  1.00  0.00      mode O  
ATOM   1610  OE2 GLU 1 203     143.539 131.700 175.337  1.00  0.00      mode O1-
ATOM   1611  H   GLU 1 203     143.086 132.738 179.534  1.00  0.00      mode H  
ATOM   1612  HA  GLU 1 203     144.768 130.376 180.161  1.00  0.00      mode H  
ATOM   1613  HB2 GLU 1 203     145.042 132.475 177.977  1.00  0.00      mode H  
ATOM   1614  HB3 GLU 1 203     145.967 130.984 178.121  1.00  0.00      mode H  
ATOM   1615  HG2 GLU 1 203     142.952 131.080 177.671  1.00  0.00      mode H  
ATOM   1616  HG3 GLU 1 203     143.971 129.633 177.712  1.00  0.00      mode H  
ATOM   1617  N   PHE 1 204     145.520 133.228 181.344  1.00  0.00      mode N  
ATOM   1618  CA  PHE 1 204     146.497 134.238 181.787  1.00  0.00      mode C  
ATOM   1619  C   PHE 1 204     147.586 133.860 182.804  1.00  0.00      mode C  
ATOM   1620  O   PHE 1 204     147.627 134.340 183.939  1.00  0.00      mode O  
ATOM   1621  CB  PHE 1 204     145.913 135.655 181.915  1.00  0.00      mode C  
ATOM   1622  CG  PHE 1 204     145.704 136.453 180.629  1.00  0.00      mode C  
ATOM   1623  CD1 PHE 1 204     145.781 135.876 179.343  1.00  0.00      mode C  
ATOM   1624  CD2 PHE 1 204     145.440 137.832 180.736  1.00  0.00      mode C  
ATOM   1625  CE1 PHE 1 204     145.571 136.658 178.196  1.00  0.00      mode C  
ATOM   1626  CE2 PHE 1 204     145.185 138.606 179.590  1.00  0.00      mode C  
ATOM   1627  CZ  PHE 1 204     145.241 138.017 178.318  1.00  0.00      mode C  
ATOM   1628  H   PHE 1 204     144.538 133.430 181.489  1.00  0.00      mode H  
ATOM   1629  HA  PHE 1 204     147.133 134.362 180.911  1.00  0.00      mode H  
ATOM   1630  HB2 PHE 1 204     144.969 135.599 182.457  1.00  0.00      mode H  
ATOM   1631  HB3 PHE 1 204     146.595 136.242 182.530  1.00  0.00      mode H  
ATOM   1632  HD1 PHE 1 204     145.985 134.825 179.208  1.00  0.00      mode H  
ATOM   1633  HD2 PHE 1 204     145.415 138.293 181.711  1.00  0.00      mode H  
ATOM   1634  HE1 PHE 1 204     145.648 136.198 177.222  1.00  0.00      mode H  
ATOM   1635  HE2 PHE 1 204     144.958 139.659 179.685  1.00  0.00      mode H  
ATOM   1636  HZ  PHE 1 204     145.052 138.611 177.436  1.00  0.00      mode H  
ATOM   1637  N   VAL 1 205     148.614 133.203 182.265  1.00  0.00      mode N  
ATOM   1638  CA  VAL 1 205     150.021 133.520 182.539  1.00  0.00      mode C  
ATOM   1639  C   VAL 1 205     150.235 135.045 182.580  1.00  0.00      mode C  
ATOM   1640  O   VAL 1 205     149.783 135.773 181.698  1.00  0.00      mode O  
ATOM   1641  CB  VAL 1 205     150.912 132.846 181.468  1.00  0.00      mode C  
ATOM   1642  CG1 VAL 1 205     150.561 133.212 180.014  1.00  0.00      mode C  
ATOM   1643  CG2 VAL 1 205     152.400 133.150 181.672  1.00  0.00      mode C  
ATOM   1644  H   VAL 1 205     148.412 132.747 181.381  1.00  0.00      mode H  
ATOM   1645  HA  VAL 1 205     150.280 133.106 183.512  1.00  0.00      mode H  
ATOM   1646  HB  VAL 1 205     150.781 131.768 181.573  1.00  0.00      mode H  
ATOM   1647 HG11 VAL 1 205     149.521 132.962 179.794  1.00  0.00      mode H  
ATOM   1648 HG12 VAL 1 205     150.714 134.277 179.836  1.00  0.00      mode H  
ATOM   1649 HG13 VAL 1 205     151.195 132.645 179.331  1.00  0.00      mode H  
ATOM   1650 HG21 VAL 1 205     152.607 134.198 181.457  1.00  0.00      mode H  
ATOM   1651 HG22 VAL 1 205     152.691 132.924 182.699  1.00  0.00      mode H  
ATOM   1652 HG23 VAL 1 205     152.993 132.532 180.998  1.00  0.00      mode H  
ATOM   1653  N   ASN 1 206     150.982 135.496 183.591  1.00  0.00      mode N  
ATOM   1654  CA  ASN 1 206     151.417 136.877 183.834  1.00  0.00      mode C  
ATOM   1655  C   ASN 1 206     150.281 137.926 183.901  1.00  0.00      mode C  
ATOM   1656  O   ASN 1 206     149.823 138.457 182.888  1.00  0.00      mode O  
ATOM   1657  CB  ASN 1 206     152.528 137.262 182.839  1.00  0.00      mode C  
ATOM   1658  CG  ASN 1 206     153.780 136.406 182.899  1.00  0.00      mode C  
ATOM   1659  ND2 ASN 1 206     154.733 136.685 182.039  1.00  0.00      mode N  
ATOM   1660  OD1 ASN 1 206     153.929 135.505 183.708  1.00  0.00      mode O  
ATOM   1661  H   ASN 1 206     151.350 134.801 184.219  1.00  0.00      mode H  
ATOM   1662  HA  ASN 1 206     151.887 136.878 184.818  1.00  0.00      mode H  
ATOM   1663  HB2 ASN 1 206     152.839 138.280 183.055  1.00  0.00      mode H  
ATOM   1664  HB3 ASN 1 206     152.132 137.219 181.825  1.00  0.00      mode H  
ATOM   1665 HD21 ASN 1 206     154.634 137.459 181.398  1.00  0.00      mode H  
ATOM   1666 HD22 ASN 1 206     155.563 136.123 182.093  1.00  0.00      mode H  
ATOM   1667  N   LEU 1 207     149.937 138.347 185.124  1.00  0.00      mode N  
ATOM   1668  CA  LEU 1 207     148.961 139.409 185.404  1.00  0.00      mode C  
ATOM   1669  C   LEU 1 207     149.207 140.674 184.553  1.00  0.00      mode C  
ATOM   1670  O   LEU 1 207     150.243 141.321 184.675  1.00  0.00      mode O  
ATOM   1671  CB  LEU 1 207     149.019 139.721 186.915  1.00  0.00      mode C  
ATOM   1672  CG  LEU 1 207     148.164 140.920 187.376  1.00  0.00      mode C  
ATOM   1673  CD1 LEU 1 207     146.668 140.641 187.222  1.00  0.00      mode C  
ATOM   1674  CD2 LEU 1 207     148.449 141.221 188.848  1.00  0.00      mode C  
ATOM   1675  H   LEU 1 207     150.373 137.904 185.917  1.00  0.00      mode H  
ATOM   1676  HA  LEU 1 207     147.969 139.024 185.167  1.00  0.00      mode H  
ATOM   1677  HB2 LEU 1 207     148.717 138.833 187.474  1.00  0.00      mode H  
ATOM   1678  HB3 LEU 1 207     150.057 139.939 187.170  1.00  0.00      mode H  
ATOM   1679  HG  LEU 1 207     148.419 141.808 186.799  1.00  0.00      mode H  
ATOM   1680 HD11 LEU 1 207     146.419 140.479 186.175  1.00  0.00      mode H  
ATOM   1681 HD12 LEU 1 207     146.393 139.757 187.799  1.00  0.00      mode H  
ATOM   1682 HD13 LEU 1 207     146.100 141.495 187.588  1.00  0.00      mode H  
ATOM   1683 HD21 LEU 1 207     148.188 140.361 189.467  1.00  0.00      mode H  
ATOM   1684 HD22 LEU 1 207     149.507 141.450 188.977  1.00  0.00      mode H  
ATOM   1685 HD23 LEU 1 207     147.867 142.084 189.167  1.00  0.00      mode H  
ATOM   1686  N   GLY 1 208     148.224 141.054 183.728  1.00  0.00      mode N  
ATOM   1687  CA  GLY 1 208     148.230 142.296 182.942  1.00  0.00      mode C  
ATOM   1688  C   GLY 1 208     149.177 142.351 181.733  1.00  0.00      mode C  
ATOM   1689  O   GLY 1 208     149.170 143.357 181.027  1.00  0.00      mode O  
ATOM   1690  H   GLY 1 208     147.422 140.449 183.654  1.00  0.00      mode H  
ATOM   1691  HA2 GLY 1 208     147.222 142.471 182.570  1.00  0.00      mode H  
ATOM   1692  HA3 GLY 1 208     148.504 143.121 183.601  1.00  0.00      mode H  
ATOM   1693  N   ASN 1 209     149.931 141.284 181.457  1.00  0.00      mode N  
ATOM   1694  CA  ASN 1 209     151.040 141.222 180.492  1.00  0.00      mode C  
ATOM   1695  C   ASN 1 209     150.666 141.434 179.008  1.00  0.00      mode C  
ATOM   1696  O   ASN 1 209     151.550 141.589 178.168  1.00  0.00      mode O  
ATOM   1697  CB  ASN 1 209     151.681 139.843 180.736  1.00  0.00      mode C  
ATOM   1698  CG  ASN 1 209     152.839 139.439 179.834  1.00  0.00      mode C  
ATOM   1699  ND2 ASN 1 209     152.584 138.631 178.824  1.00  0.00      mode N  
ATOM   1700  OD1 ASN 1 209     153.999 139.613 180.181  1.00  0.00      mode O  
ATOM   1701  H   ASN 1 209     149.840 140.484 182.076  1.00  0.00      mode H  
ATOM   1702  HA  ASN 1 209     151.767 141.996 180.744  1.00  0.00      mode H  
ATOM   1703  HB2 ASN 1 209     150.913 139.073 180.663  1.00  0.00      mode H  
ATOM   1704  HB3 ASN 1 209     152.058 139.846 181.755  1.00  0.00      mode H  
ATOM   1705 HD21 ASN 1 209     151.634 138.396 178.576  1.00  0.00      mode H  
ATOM   1706 HD22 ASN 1 209     153.381 138.350 178.275  1.00  0.00      mode H  
ATOM   1707  N   VAL 1 210     149.386 141.355 178.636  1.00  0.00      mode N  
ATOM   1708  CA  VAL 1 210     148.968 141.083 177.242  1.00  0.00      mode C  
ATOM   1709  C   VAL 1 210     147.689 141.880 176.954  1.00  0.00      mode C  
ATOM   1710  O   VAL 1 210     146.803 142.029 177.796  1.00  0.00      mode O  
ATOM   1711  CB  VAL 1 210     148.891 139.551 177.008  1.00  0.00      mode C  
ATOM   1712  CG1 VAL 1 210     148.606 138.722 178.274  1.00  0.00      mode C  
ATOM   1713  CG2 VAL 1 210     147.997 139.061 175.859  1.00  0.00      mode C  
ATOM   1714  H   VAL 1 210     148.684 141.289 179.358  1.00  0.00      mode H  
ATOM   1715  HA  VAL 1 210     149.733 141.470 176.564  1.00  0.00      mode H  
ATOM   1716  HB  VAL 1 210     149.901 139.269 176.707  1.00  0.00      mode H  
ATOM   1717 HG11 VAL 1 210     149.478 138.740 178.922  1.00  0.00      mode H  
ATOM   1718 HG12 VAL 1 210     147.751 139.128 178.810  1.00  0.00      mode H  
ATOM   1719 HG13 VAL 1 210     148.408 137.683 178.017  1.00  0.00      mode H  
ATOM   1720 HG21 VAL 1 210     146.939 139.169 176.118  1.00  0.00      mode H  
ATOM   1721 HG22 VAL 1 210     148.209 139.609 174.943  1.00  0.00      mode H  
ATOM   1722 HG23 VAL 1 210     148.228 138.002 175.670  1.00  0.00      mode H  
ATOM   1723  N   SER 1 211     147.762 142.616 175.839  1.00  0.00      mode N  
ATOM   1724  CA  SER 1 211     147.582 144.076 175.885  1.00  0.00      mode C  
ATOM   1725  C   SER 1 211     146.970 144.726 174.640  1.00  0.00      mode C  
ATOM   1726  O   SER 1 211     146.288 145.733 174.793  1.00  0.00      mode O  
ATOM   1727  CB  SER 1 211     148.956 144.701 176.173  1.00  0.00      mode C  
ATOM   1728  OG  SER 1 211     149.923 144.146 175.297  1.00  0.00      mode O  
ATOM   1729  H   SER 1 211     148.511 142.349 175.217  1.00  0.00      mode H  
ATOM   1730  HA  SER 1 211     146.928 144.330 176.718  1.00  0.00      mode H  
ATOM   1731  HB2 SER 1 211     149.242 144.467 177.200  1.00  0.00      mode H  
ATOM   1732  HB3 SER 1 211     148.922 145.783 176.051  1.00  0.00      mode H  
ATOM   1733  HG  SER 1 211     150.793 144.224 175.734  1.00  0.00      mode H  
ATOM   1734  N   ALA 1 212     147.060 144.125 173.449  1.00  0.00      mode N  
ATOM   1735  CA  ALA 1 212     146.470 144.696 172.227  1.00  0.00      mode C  
ATOM   1736  C   ALA 1 212     144.950 144.941 172.347  1.00  0.00      mode C  
ATOM   1737  O   ALA 1 212     144.444 145.989 171.952  1.00  0.00      mode O  
ATOM   1738  CB  ALA 1 212     146.786 143.750 171.063  1.00  0.00      mode C  
ATOM   1739  H   ALA 1 212     147.652 143.314 173.360  1.00  0.00      mode H  
ATOM   1740  HA  ALA 1 212     146.937 145.661 172.028  1.00  0.00      mode H  
ATOM   1741  HB1 ALA 1 212     147.866 143.641 170.955  1.00  0.00      mode H  
ATOM   1742  HB2 ALA 1 212     146.337 142.771 171.239  1.00  0.00      mode H  
ATOM   1743  HB3 ALA 1 212     146.380 144.165 170.140  1.00  0.00      mode H  
ATOM   1744  N   LEU 1 213     144.226 144.037 173.016  1.00  0.00      mode N  
ATOM   1745  CA  LEU 1 213     142.794 144.206 173.273  1.00  0.00      mode C  
ATOM   1746  C   LEU 1 213     142.463 145.256 174.352  1.00  0.00      mode C  
ATOM   1747  O   LEU 1 213     141.319 145.694 174.428  1.00  0.00      mode O  
ATOM   1748  CB  LEU 1 213     142.161 142.857 173.628  1.00  0.00      mode C  
ATOM   1749  CG  LEU 1 213     142.341 141.724 172.606  1.00  0.00      mode C  
ATOM   1750  CD1 LEU 1 213     141.613 140.482 173.112  1.00  0.00      mode C  
ATOM   1751  CD2 LEU 1 213     141.770 142.080 171.235  1.00  0.00      mode C  
ATOM   1752  H   LEU 1 213     144.685 143.201 173.341  1.00  0.00      mode H  
ATOM   1753  HA  LEU 1 213     142.331 144.563 172.352  1.00  0.00      mode H  
ATOM   1754  HB2 LEU 1 213     142.571 142.531 174.585  1.00  0.00      mode H  
ATOM   1755  HB3 LEU 1 213     141.092 143.033 173.747  1.00  0.00      mode H  
ATOM   1756  HG  LEU 1 213     143.399 141.485 172.504  1.00  0.00      mode H  
ATOM   1757 HD11 LEU 1 213     141.960 140.224 174.111  1.00  0.00      mode H  
ATOM   1758 HD12 LEU 1 213     140.537 140.656 173.140  1.00  0.00      mode H  
ATOM   1759 HD13 LEU 1 213     141.814 139.653 172.437  1.00  0.00      mode H  
ATOM   1760 HD21 LEU 1 213     140.734 142.401 171.344  1.00  0.00      mode H  
ATOM   1761 HD22 LEU 1 213     142.356 142.878 170.782  1.00  0.00      mode H  
ATOM   1762 HD23 LEU 1 213     141.809 141.209 170.581  1.00  0.00      mode H  
ATOM   1763  N   ARG 1 214     143.445 145.741 175.126  1.00  0.00      mode N  
ATOM   1764  CA  ARG 1 214     143.260 146.912 176.001  1.00  0.00      mode C  
ATOM   1765  C   ARG 1 214     143.234 148.216 175.208  1.00  0.00      mode C  
ATOM   1766  O   ARG 1 214     142.344 149.032 175.423  1.00  0.00      mode O  
ATOM   1767  CB  ARG 1 214     144.336 146.984 177.088  1.00  0.00      mode C  
ATOM   1768  CG  ARG 1 214     144.290 145.802 178.063  1.00  0.00      mode C  
ATOM   1769  CD  ARG 1 214     145.441 146.060 179.050  1.00  0.00      mode C  
ATOM   1770  NE  ARG 1 214     145.223 145.142 180.174  1.00  0.00      mode N  
ATOM   1771  CZ  ARG 1 214     145.715 145.341 181.387  1.00  0.00      mode C  
ATOM   1772  NH1 ARG 1 214     146.495 146.348 181.668  1.00  0.00      mode N  
ATOM   1773  NH2 ARG 1 214     145.433 144.515 182.355  1.00  0.00      mode N1+
ATOM   1774  H   ARG 1 214     144.391 145.418 174.958  1.00  0.00      mode H  
ATOM   1775  HA  ARG 1 214     142.290 146.825 176.489  1.00  0.00      mode H  
ATOM   1776  HB2 ARG 1 214     145.324 147.063 176.635  1.00  0.00      mode H  
ATOM   1777  HB3 ARG 1 214     144.162 147.893 177.659  1.00  0.00      mode H  
ATOM   1778  HG2 ARG 1 214     144.441 144.854 177.542  1.00  0.00      mode H  
ATOM   1779  HG3 ARG 1 214     143.326 145.802 178.581  1.00  0.00      mode H  
ATOM   1780  HD2 ARG 1 214     145.373 147.084 179.399  1.00  0.00      mode H  
ATOM   1781  HD3 ARG 1 214     146.383 145.831 178.563  1.00  0.00      mode H  
ATOM   1782  HE  ARG 1 214     144.715 144.288 179.997  1.00  0.00      mode H  
ATOM   1783 HH11 ARG 1 214     146.878 146.470 182.585  1.00  0.00      mode H  
ATOM   1784 HH12 ARG 1 214     146.768 146.965 180.925  1.00  0.00      mode H  
ATOM   1785 HH21 ARG 1 214     144.838 143.724 182.184  1.00  0.00      mode H  
ATOM   1786 HH22 ARG 1 214     145.817 144.678 183.269  1.00  0.00      mode H  
ATOM   1787  N   THR 1 215     144.054 148.318 174.161  1.00  0.00      mode N  
ATOM   1788  CA  THR 1 215     143.925 149.367 173.135  1.00  0.00      mode C  
ATOM   1789  C   THR 1 215     142.558 149.298 172.431  1.00  0.00      mode C  
ATOM   1790  O   THR 1 215     142.010 150.339 172.071  1.00  0.00      mode O  
ATOM   1791  CB  THR 1 215     145.079 149.263 172.122  1.00  0.00      mode C  
ATOM   1792  CG2 THR 1 215     145.230 150.495 171.241  1.00  0.00      mode C  
ATOM   1793  OG1 THR 1 215     146.306 149.141 172.810  1.00  0.00      mode O  
ATOM   1794  H   THR 1 215     144.780 147.623 174.039  1.00  0.00      mode H  
ATOM   1795  HA  THR 1 215     143.989 150.337 173.624  1.00  0.00      mode H  
ATOM   1796  HB  THR 1 215     144.935 148.388 171.492  1.00  0.00      mode H  
ATOM   1797  HG1 THR 1 215     146.935 149.756 172.428  1.00  0.00      mode H  
ATOM   1798 HG21 THR 1 215     144.314 150.666 170.671  1.00  0.00      mode H  
ATOM   1799 HG22 THR 1 215     145.448 151.364 171.854  1.00  0.00      mode H  
ATOM   1800 HG23 THR 1 215     146.050 150.336 170.536  1.00  0.00      mode H  
ATOM   1801  N   PHE 1 216     141.916 148.120 172.397  1.00  0.00      mode N  
ATOM   1802  CA  PHE 1 216     140.507 147.973 172.020  1.00  0.00      mode C  
ATOM   1803  C   PHE 1 216     139.444 148.261 173.103  1.00  0.00      mode C  
ATOM   1804  O   PHE 1 216     138.358 148.714 172.738  1.00  0.00      mode O  
ATOM   1805  CB  PHE 1 216     140.253 146.664 171.251  1.00  0.00      mode C  
ATOM   1806  CG  PHE 1 216     140.865 146.498 169.859  1.00  0.00      mode C  
ATOM   1807  CD1 PHE 1 216     141.372 147.579 169.101  1.00  0.00      mode C  
ATOM   1808  CD2 PHE 1 216     140.924 145.201 169.315  1.00  0.00      mode C  
ATOM   1809  CE1 PHE 1 216     141.936 147.355 167.831  1.00  0.00      mode C  
ATOM   1810  CE2 PHE 1 216     141.491 144.976 168.049  1.00  0.00      mode C  
ATOM   1811  CZ  PHE 1 216     142.001 146.053 167.306  1.00  0.00      mode C  
ATOM   1812  H   PHE 1 216     142.430 147.293 172.661  1.00  0.00      mode H  
ATOM   1813  HA  PHE 1 216     140.300 148.759 171.297  1.00  0.00      mode H  
ATOM   1814  HB2 PHE 1 216     140.567 145.830 171.875  1.00  0.00      mode H  
ATOM   1815  HB3 PHE 1 216     139.175 146.563 171.120  1.00  0.00      mode H  
ATOM   1816  HD1 PHE 1 216     141.350 148.587 169.483  1.00  0.00      mode H  
ATOM   1817  HD2 PHE 1 216     140.518 144.368 169.870  1.00  0.00      mode H  
ATOM   1818  HE1 PHE 1 216     142.329 148.185 167.260  1.00  0.00      mode H  
ATOM   1819  HE2 PHE 1 216     141.527 143.975 167.644  1.00  0.00      mode H  
ATOM   1820  HZ  PHE 1 216     142.439 145.880 166.332  1.00  0.00      mode H  
ATOM   1821  N   ARG 1 217     139.752 148.160 174.417  1.00  0.00      mode N  
ATOM   1822  CA  ARG 1 217     138.812 148.580 175.495  1.00  0.00      mode C  
ATOM   1823  C   ARG 1 217     138.476 150.078 175.399  1.00  0.00      mode C  
ATOM   1824  O   ARG 1 217     137.343 150.446 175.720  1.00  0.00      mode O  
ATOM   1825  CB  ARG 1 217     139.177 148.095 176.941  1.00  0.00      mode C  
ATOM   1826  CG  ARG 1 217     140.275 148.798 177.790  1.00  0.00      mode C  
ATOM   1827  CD  ARG 1 217     139.935 148.841 179.326  1.00  0.00      mode C  
ATOM   1828  NE  ARG 1 217     140.025 147.478 179.926  1.00  0.00      mode N  
ATOM   1829  CZ  ARG 1 217     140.521 147.083 181.130  1.00  0.00      mode C  
ATOM   1830  NH1 ARG 1 217     141.137 147.941 181.932  1.00  0.00      mode N  
ATOM   1831  NH2 ARG 1 217     140.446 145.807 181.537  1.00  0.00      mode N1+
ATOM   1832  H   ARG 1 217     140.654 147.771 174.668  1.00  0.00      mode H  
ATOM   1833  HA  ARG 1 217     137.869 148.081 175.261  1.00  0.00      mode H  
ATOM   1834  HB2 ARG 1 217     138.254 148.168 177.506  1.00  0.00      mode H  
ATOM   1835  HB3 ARG 1 217     139.428 147.033 176.893  1.00  0.00      mode H  
ATOM   1836  HG2 ARG 1 217     140.390 149.827 177.448  1.00  0.00      mode H  
ATOM   1837  HG3 ARG 1 217     141.222 148.280 177.660  1.00  0.00      mode H  
ATOM   1838  HD2 ARG 1 217     138.921 149.214 179.458  1.00  0.00      mode H  
ATOM   1839  HD3 ARG 1 217     140.667 149.486 179.795  1.00  0.00      mode H  
ATOM   1840  HE  ARG 1 217     139.502 146.749 179.427  1.00  0.00      mode H  
ATOM   1841 HH11 ARG 1 217     141.237 147.752 182.927  1.00  0.00      mode H  
ATOM   1842 HH12 ARG 1 217     141.151 148.902 181.659  1.00  0.00      mode H  
ATOM   1843 HH21 ARG 1 217     139.562 145.185 181.108  1.00  0.00      mode H  
ATOM   1844 HH22 ARG 1 217     141.111 145.462 182.236  1.00  0.00      mode H  
ATOM   1845  N   VAL 1 218     139.381 150.869 174.802  1.00  0.00      mode N  
ATOM   1846  CA  VAL 1 218     139.216 152.288 174.416  1.00  0.00      mode C  
ATOM   1847  C   VAL 1 218     138.122 152.578 173.380  1.00  0.00      mode C  
ATOM   1848  O   VAL 1 218     137.461 153.617 173.453  1.00  0.00      mode O  
ATOM   1849  CB  VAL 1 218     140.556 152.899 173.937  1.00  0.00      mode C  
ATOM   1850  CG1 VAL 1 218     140.485 154.428 173.850  1.00  0.00      mode C  
ATOM   1851  CG2 VAL 1 218     141.735 152.519 174.847  1.00  0.00      mode C  
ATOM   1852  H   VAL 1 218     140.272 150.436 174.597  1.00  0.00      mode H  
ATOM   1853  HA  VAL 1 218     138.937 152.836 175.308  1.00  0.00      mode H  
ATOM   1854  HB  VAL 1 218     140.776 152.522 172.939  1.00  0.00      mode H  
ATOM   1855 HG11 VAL 1 218     139.820 154.724 173.039  1.00  0.00      mode H  
ATOM   1856 HG12 VAL 1 218     140.099 154.834 174.783  1.00  0.00      mode H  
ATOM   1857 HG13 VAL 1 218     141.468 154.844 173.644  1.00  0.00      mode H  
ATOM   1858 HG21 VAL 1 218     141.488 152.728 175.887  1.00  0.00      mode H  
ATOM   1859 HG22 VAL 1 218     141.965 151.463 174.739  1.00  0.00      mode H  
ATOM   1860 HG23 VAL 1 218     142.625 153.080 174.565  1.00  0.00      mode H  
ATOM   1861  N   LEU 1 219     137.898 151.675 172.418  1.00  0.00      mode N  
ATOM   1862  CA  LEU 1 219     137.089 151.946 171.221  1.00  0.00      mode C  
ATOM   1863  C   LEU 1 219     135.616 152.291 171.522  1.00  0.00      mode C  
ATOM   1864  O   LEU 1 219     134.992 153.045 170.776  1.00  0.00      mode O  
ATOM   1865  CB  LEU 1 219     137.237 150.737 170.271  1.00  0.00      mode C  
ATOM   1866  CG  LEU 1 219     136.463 150.819 168.937  1.00  0.00      mode C  
ATOM   1867  CD1 LEU 1 219     136.840 152.038 168.097  1.00  0.00      mode C  
ATOM   1868  CD2 LEU 1 219     136.737 149.573 168.093  1.00  0.00      mode C  
ATOM   1869  H   LEU 1 219     138.399 150.795 172.459  1.00  0.00      mode H  
ATOM   1870  HA  LEU 1 219     137.515 152.819 170.725  1.00  0.00      mode H  
ATOM   1871  HB2 LEU 1 219     138.293 150.598 170.054  1.00  0.00      mode H  
ATOM   1872  HB3 LEU 1 219     136.887 149.847 170.799  1.00  0.00      mode H  
ATOM   1873  HG  LEU 1 219     135.392 150.854 169.146  1.00  0.00      mode H  
ATOM   1874 HD11 LEU 1 219     136.520 152.944 168.601  1.00  0.00      mode H  
ATOM   1875 HD12 LEU 1 219     137.917 152.073 167.936  1.00  0.00      mode H  
ATOM   1876 HD13 LEU 1 219     136.323 151.986 167.135  1.00  0.00      mode H  
ATOM   1877 HD21 LEU 1 219     137.778 149.561 167.769  1.00  0.00      mode H  
ATOM   1878 HD22 LEU 1 219     136.550 148.677 168.683  1.00  0.00      mode H  
ATOM   1879 HD23 LEU 1 219     136.073 149.564 167.221  1.00  0.00      mode H  
ATOM   1880  N   ARG 1 220     135.081 151.833 172.663  1.00  0.00      mode N  
ATOM   1881  CA  ARG 1 220     133.666 151.983 173.058  1.00  0.00      mode C  
ATOM   1882  C   ARG 1 220     133.100 153.404 172.981  1.00  0.00      mode C  
ATOM   1883  O   ARG 1 220     131.903 153.554 172.761  1.00  0.00      mode O  
ATOM   1884  CB  ARG 1 220     133.475 151.516 174.504  1.00  0.00      mode C  
ATOM   1885  CG  ARG 1 220     133.715 150.021 174.748  1.00  0.00      mode C  
ATOM   1886  CD  ARG 1 220     133.283 149.820 176.211  1.00  0.00      mode C  
ATOM   1887  NE  ARG 1 220     133.506 148.414 176.561  1.00  0.00      mode N  
ATOM   1888  CZ  ARG 1 220     134.523 148.005 177.302  1.00  0.00      mode C  
ATOM   1889  NH1 ARG 1 220     134.496 146.860 177.912  1.00  0.00      mode N  
ATOM   1890  NH2 ARG 1 220     135.613 148.694 177.484  1.00  0.00      mode N1+
ATOM   1891  H   ARG 1 220     135.695 151.291 173.255  1.00  0.00      mode H  
ATOM   1892  HA  ARG 1 220     133.050 151.372 172.396  1.00  0.00      mode H  
ATOM   1893  HB2 ARG 1 220     134.140 152.095 175.152  1.00  0.00      mode H  
ATOM   1894  HB3 ARG 1 220     132.447 151.745 174.791  1.00  0.00      mode H  
ATOM   1895  HG2 ARG 1 220     134.770 149.774 174.614  1.00  0.00      mode H  
ATOM   1896  HG3 ARG 1 220     133.095 149.422 174.079  1.00  0.00      mode H  
ATOM   1897  HD2 ARG 1 220     132.226 150.036 176.292  1.00  0.00      mode H  
ATOM   1898  HD3 ARG 1 220     133.869 150.469 176.851  1.00  0.00      mode H  
ATOM   1899  HE  ARG 1 220     132.776 147.747 176.379  1.00  0.00      mode H  
ATOM   1900 HH11 ARG 1 220     135.324 146.646 178.472  1.00  0.00      mode H  
ATOM   1901 HH12 ARG 1 220     133.718 146.226 177.874  1.00  0.00      mode H  
ATOM   1902 HH21 ARG 1 220     135.833 149.497 176.911  1.00  0.00      mode H  
ATOM   1903 HH22 ARG 1 220     136.319 148.276 178.091  1.00  0.00      mode H  
ATOM   1904  N   ALA 1 221     133.909 154.442 173.177  1.00  0.00      mode N  
ATOM   1905  CA  ALA 1 221     133.424 155.822 173.200  1.00  0.00      mode C  
ATOM   1906  C   ALA 1 221     132.911 156.329 171.831  1.00  0.00      mode C  
ATOM   1907  O   ALA 1 221     132.080 157.239 171.796  1.00  0.00      mode O  
ATOM   1908  CB  ALA 1 221     134.525 156.699 173.796  1.00  0.00      mode C  
ATOM   1909  H   ALA 1 221     134.895 154.260 173.313  1.00  0.00      mode H  
ATOM   1910  HA  ALA 1 221     132.569 155.876 173.877  1.00  0.00      mode H  
ATOM   1911  HB1 ALA 1 221     134.679 156.428 174.842  1.00  0.00      mode H  
ATOM   1912  HB2 ALA 1 221     135.458 156.544 173.254  1.00  0.00      mode H  
ATOM   1913  HB3 ALA 1 221     134.238 157.751 173.741  1.00  0.00      mode H  
ATOM   1914  N   LEU 1 222     133.248 155.649 170.723  1.00  0.00      mode N  
ATOM   1915  CA  LEU 1 222     132.599 155.878 169.425  1.00  0.00      mode C  
ATOM   1916  C   LEU 1 222     131.097 155.544 169.464  1.00  0.00      mode C  
ATOM   1917  O   LEU 1 222     130.338 156.140 168.704  1.00  0.00      mode O  
ATOM   1918  CB  LEU 1 222     133.306 155.072 168.316  1.00  0.00      mode C  
ATOM   1919  CG  LEU 1 222     134.460 155.843 167.647  1.00  0.00      mode C  
ATOM   1920  CD1 LEU 1 222     135.631 156.108 168.592  1.00  0.00      mode C  
ATOM   1921  CD2 LEU 1 222     134.974 155.069 166.435  1.00  0.00      mode C  
ATOM   1922  H   LEU 1 222     133.898 154.871 170.797  1.00  0.00      mode H  
ATOM   1923  HA  LEU 1 222     132.670 156.938 169.181  1.00  0.00      mode H  
ATOM   1924  HB2 LEU 1 222     133.660 154.115 168.702  1.00  0.00      mode H  
ATOM   1925  HB3 LEU 1 222     132.573 154.853 167.534  1.00  0.00      mode H  
ATOM   1926  HG  LEU 1 222     134.083 156.801 167.293  1.00  0.00      mode H  
ATOM   1927 HD11 LEU 1 222     135.321 156.802 169.372  1.00  0.00      mode H  
ATOM   1928 HD12 LEU 1 222     135.965 155.178 169.046  1.00  0.00      mode H  
ATOM   1929 HD13 LEU 1 222     136.456 156.558 168.040  1.00  0.00      mode H  
ATOM   1930 HD21 LEU 1 222     135.356 154.100 166.746  1.00  0.00      mode H  
ATOM   1931 HD22 LEU 1 222     134.162 154.910 165.724  1.00  0.00      mode H  
ATOM   1932 HD23 LEU 1 222     135.767 155.631 165.940  1.00  0.00      mode H  
ATOM   1933  N   LYS 1 223     130.627 154.732 170.423  1.00  0.00      mode N  
ATOM   1934  CA  LYS 1 223     129.200 154.437 170.615  1.00  0.00      mode C  
ATOM   1935  C   LYS 1 223     128.371 155.684 170.979  1.00  0.00      mode C  
ATOM   1936  O   LYS 1 223     127.208 155.728 170.588  1.00  0.00      mode O  
ATOM   1937  CB  LYS 1 223     129.048 153.306 171.649  1.00  0.00      mode C  
ATOM   1938  CG  LYS 1 223     127.700 152.558 171.582  1.00  0.00      mode C  
ATOM   1939  CD  LYS 1 223     127.714 151.353 172.549  1.00  0.00      mode C  
ATOM   1940  CE  LYS 1 223     126.329 150.773 172.859  1.00  0.00      mode C  
ATOM   1941  NZ  LYS 1 223     125.716 150.029 171.735  1.00  0.00      mode N1+
ATOM   1942  H   LYS 1 223     131.293 154.292 171.050  1.00  0.00      mode H  
ATOM   1943  HA  LYS 1 223     128.822 154.079 169.659  1.00  0.00      mode H  
ATOM   1944  HB2 LYS 1 223     129.846 152.582 171.490  1.00  0.00      mode H  
ATOM   1945  HB3 LYS 1 223     129.193 153.718 172.648  1.00  0.00      mode H  
ATOM   1946  HG2 LYS 1 223     126.895 153.239 171.843  1.00  0.00      mode H  
ATOM   1947  HG3 LYS 1 223     127.518 152.206 170.569  1.00  0.00      mode H  
ATOM   1948  HD2 LYS 1 223     128.144 151.672 173.498  1.00  0.00      mode H  
ATOM   1949  HD3 LYS 1 223     128.359 150.568 172.157  1.00  0.00      mode H  
ATOM   1950  HE2 LYS 1 223     125.670 151.587 173.164  1.00  0.00      mode H  
ATOM   1951  HE3 LYS 1 223     126.419 150.087 173.708  1.00  0.00      mode H  
ATOM   1952  HZ1 LYS 1 223     125.423 150.617 170.972  1.00  0.00      mode H  
ATOM   1953  HZ2 LYS 1 223     126.302 149.271 171.426  1.00  0.00      mode H  
ATOM   1954  HZ3 LYS 1 223     124.878 149.538 172.082  1.00  0.00      mode H  
ATOM   1955  N   THR 1 224     128.956 156.740 171.574  1.00  0.00      mode N  
ATOM   1956  CA  THR 1 224     128.267 158.046 171.723  1.00  0.00      mode C  
ATOM   1957  C   THR 1 224     127.906 158.626 170.347  1.00  0.00      mode C  
ATOM   1958  O   THR 1 224     126.781 159.083 170.152  1.00  0.00      mode O  
ATOM   1959  CB  THR 1 224     129.093 159.091 172.512  1.00  0.00      mode C  
ATOM   1960  CG2 THR 1 224     128.387 160.439 172.637  1.00  0.00      mode C  
ATOM   1961  OG1 THR 1 224     129.245 158.812 173.878  1.00  0.00      mode O  
ATOM   1962  H   THR 1 224     129.929 156.668 171.854  1.00  0.00      mode H  
ATOM   1963  HA  THR 1 224     127.338 157.890 172.268  1.00  0.00      mode H  
ATOM   1964  HB  THR 1 224     130.070 159.226 172.048  1.00  0.00      mode H  
ATOM   1965  HG1 THR 1 224     128.745 159.482 174.367  1.00  0.00      mode H  
ATOM   1966 HG21 THR 1 224     128.315 160.935 171.668  1.00  0.00      mode H  
ATOM   1967 HG22 THR 1 224     127.388 160.301 173.053  1.00  0.00      mode H  
ATOM   1968 HG23 THR 1 224     128.950 161.085 173.307  1.00  0.00      mode H  
ATOM   1969  N   ILE 1 225     128.804 158.508 169.364  1.00  0.00      mode N  
ATOM   1970  CA  ILE 1 225     128.634 158.967 167.973  1.00  0.00      mode C  
ATOM   1971  C   ILE 1 225     127.656 158.058 167.211  1.00  0.00      mode C  
ATOM   1972  O   ILE 1 225     126.831 158.544 166.443  1.00  0.00      mode O  
ATOM   1973  CB  ILE 1 225     130.010 159.040 167.249  1.00  0.00      mode C  
ATOM   1974  CG1 ILE 1 225     131.149 159.556 168.170  1.00  0.00      mode C  
ATOM   1975  CG2 ILE 1 225     129.923 159.887 165.965  1.00  0.00      mode C  
ATOM   1976  CD1 ILE 1 225     132.515 159.690 167.483  1.00  0.00      mode C  
ATOM   1977  H   ILE 1 225     129.642 157.976 169.561  1.00  0.00      mode H  
ATOM   1978  HA  ILE 1 225     128.201 159.968 167.993  1.00  0.00      mode H  
ATOM   1979  HB  ILE 1 225     130.278 158.028 166.943  1.00  0.00      mode H  
ATOM   1980 HG12 ILE 1 225     130.869 160.528 168.580  1.00  0.00      mode H  
ATOM   1981 HG13 ILE 1 225     131.286 158.866 169.003  1.00  0.00      mode H  
ATOM   1982 HG21 ILE 1 225     129.007 159.669 165.414  1.00  0.00      mode H  
ATOM   1983 HG22 ILE 1 225     129.957 160.944 166.213  1.00  0.00      mode H  
ATOM   1984 HG23 ILE 1 225     130.765 159.659 165.311  1.00  0.00      mode H  
ATOM   1985 HD11 ILE 1 225     132.757 158.766 166.959  1.00  0.00      mode H  
ATOM   1986 HD12 ILE 1 225     132.502 160.519 166.776  1.00  0.00      mode H  
ATOM   1987 HD13 ILE 1 225     133.280 159.885 168.234  1.00  0.00      mode H  
ATOM   1988  N   SER 1 226     127.690 156.742 167.458  1.00  0.00      mode N  
ATOM   1989  CA  SER 1 226     126.765 155.766 166.859  1.00  0.00      mode C  
ATOM   1990  C   SER 1 226     125.326 155.904 167.352  1.00  0.00      mode C  
ATOM   1991  O   SER 1 226     124.400 155.552 166.617  1.00  0.00      mode O  
ATOM   1992  CB  SER 1 226     127.189 154.340 167.208  1.00  0.00      mode C  
ATOM   1993  OG  SER 1 226     128.507 154.073 166.781  1.00  0.00      mode O  
ATOM   1994  H   SER 1 226     128.437 156.386 168.045  1.00  0.00      mode H  
ATOM   1995  HA  SER 1 226     126.764 155.893 165.775  1.00  0.00      mode H  
ATOM   1996  HB2 SER 1 226     126.502 153.637 166.739  1.00  0.00      mode H  
ATOM   1997  HB3 SER 1 226     127.125 154.206 168.288  1.00  0.00      mode H  
ATOM   1998  HG  SER 1 226     129.110 154.615 167.297  1.00  0.00      mode H  
ATOM   1999  N   VAL 1 227     125.119 156.332 168.604  1.00  0.00      mode N  
ATOM   2000  CA  VAL 1 227     123.788 156.509 169.211  1.00  0.00      mode C  
ATOM   2001  C   VAL 1 227     123.223 157.881 168.828  1.00  0.00      mode C  
ATOM   2002  O   VAL 1 227     122.168 157.942 168.192  1.00  0.00      mode O  
ATOM   2003  CB  VAL 1 227     123.882 156.328 170.745  1.00  0.00      mode C  
ATOM   2004  CG1 VAL 1 227     122.611 156.741 171.501  1.00  0.00      mode C  
ATOM   2005  CG2 VAL 1 227     124.133 154.852 171.091  1.00  0.00      mode C  
ATOM   2006  H   VAL 1 227     125.929 156.507 169.193  1.00  0.00      mode H  
ATOM   2007  HA  VAL 1 227     123.094 155.758 168.829  1.00  0.00      mode H  
ATOM   2008  HB  VAL 1 227     124.711 156.927 171.126  1.00  0.00      mode H  
ATOM   2009 HG11 VAL 1 227     122.418 157.804 171.371  1.00  0.00      mode H  
ATOM   2010 HG12 VAL 1 227     121.750 156.180 171.132  1.00  0.00      mode H  
ATOM   2011 HG13 VAL 1 227     122.732 156.547 172.566  1.00  0.00      mode H  
ATOM   2012 HG21 VAL 1 227     123.256 154.254 170.850  1.00  0.00      mode H  
ATOM   2013 HG22 VAL 1 227     124.985 154.467 170.530  1.00  0.00      mode H  
ATOM   2014 HG23 VAL 1 227     124.351 154.763 172.156  1.00  0.00      mode H  
ATOM   2015  N   ILE 1 228     123.916 158.969 169.192  1.00  0.00      mode N  
ATOM   2016  CA  ILE 1 228     123.361 160.331 169.212  1.00  0.00      mode C  
ATOM   2017  C   ILE 1 228     123.229 160.931 167.791  1.00  0.00      mode C  
ATOM   2018  O   ILE 1 228     124.227 161.030 167.072  1.00  0.00      mode O  
ATOM   2019  CB  ILE 1 228     124.193 161.233 170.156  1.00  0.00      mode C  
ATOM   2020  CG1 ILE 1 228     124.274 160.685 171.607  1.00  0.00      mode C  
ATOM   2021  CG2 ILE 1 228     123.637 162.667 170.195  1.00  0.00      mode C  
ATOM   2022  CD1 ILE 1 228     122.952 160.651 172.391  1.00  0.00      mode C  
ATOM   2023  H   ILE 1 228     124.852 158.850 169.572  1.00  0.00      mode H  
ATOM   2024  HA  ILE 1 228     122.371 160.262 169.652  1.00  0.00      mode H  
ATOM   2025  HB  ILE 1 228     125.211 161.284 169.765  1.00  0.00      mode H  
ATOM   2026 HG12 ILE 1 228     124.680 159.674 171.592  1.00  0.00      mode H  
ATOM   2027 HG13 ILE 1 228     124.982 161.297 172.166  1.00  0.00      mode H  
ATOM   2028 HG21 ILE 1 228     123.759 163.143 169.226  1.00  0.00      mode H  
ATOM   2029 HG22 ILE 1 228     122.578 162.667 170.450  1.00  0.00      mode H  
ATOM   2030 HG23 ILE 1 228     124.185 163.259 170.928  1.00  0.00      mode H  
ATOM   2031 HD11 ILE 1 228     122.599 161.664 172.586  1.00  0.00      mode H  
ATOM   2032 HD12 ILE 1 228     122.190 160.101 171.843  1.00  0.00      mode H  
ATOM   2033 HD13 ILE 1 228     123.120 160.155 173.346  1.00  0.00      mode H  
ATOM   2034  N   PRO 1 229     122.028 161.384 167.369  1.00  0.00      mode N  
ATOM   2035  CA  PRO 1 229     121.825 162.068 166.086  1.00  0.00      mode C  
ATOM   2036  C   PRO 1 229     122.592 163.396 165.943  1.00  0.00      mode C  
ATOM   2037  O   PRO 1 229     123.182 163.911 166.889  1.00  0.00      mode O  
ATOM   2038  CB  PRO 1 229     120.311 162.275 165.955  1.00  0.00      mode C  
ATOM   2039  CG  PRO 1 229     119.726 161.178 166.842  1.00  0.00      mode C  
ATOM   2040  CD  PRO 1 229     120.734 161.120 167.984  1.00  0.00      mode C  
ATOM   2041  HA  PRO 1 229     122.156 161.396 165.293  1.00  0.00      mode H  
ATOM   2042  HB2 PRO 1 229     120.028 163.249 166.356  1.00  0.00      mode H  
ATOM   2043  HB3 PRO 1 229     119.979 162.173 164.921  1.00  0.00      mode H  
ATOM   2044  HG2 PRO 1 229     119.725 160.227 166.305  1.00  0.00      mode H  
ATOM   2045  HG3 PRO 1 229     118.727 161.429 167.196  1.00  0.00      mode H  
ATOM   2046  HD2 PRO 1 229     120.693 160.134 168.448  1.00  0.00      mode H  
ATOM   2047  HD3 PRO 1 229     120.516 161.896 168.718  1.00  0.00      mode H  
ATOM   2048  N   GLY 1 230     122.620 163.951 164.728  1.00  0.00      mode N  
ATOM   2049  CA  GLY 1 230     123.468 165.097 164.383  1.00  0.00      mode C  
ATOM   2050  C   GLY 1 230     124.926 164.680 164.174  1.00  0.00      mode C  
ATOM   2051  O   GLY 1 230     125.423 164.782 163.056  1.00  0.00      mode O  
ATOM   2052  H   GLY 1 230     122.084 163.527 163.987  1.00  0.00      mode H  
ATOM   2053  HA2 GLY 1 230     123.103 165.560 163.465  1.00  0.00      mode H  
ATOM   2054  HA3 GLY 1 230     123.431 165.841 165.181  1.00  0.00      mode H  
ATOM   2055  N   LEU 1 231     125.545 164.010 165.153  1.00  0.00      mode N  
ATOM   2056  CA  LEU 1 231     126.888 163.420 165.018  1.00  0.00      mode C  
ATOM   2057  C   LEU 1 231     126.945 162.356 163.905  1.00  0.00      mode C  
ATOM   2058  O   LEU 1 231     127.898 162.308 163.129  1.00  0.00      mode O  
ATOM   2059  CB  LEU 1 231     127.341 162.835 166.368  1.00  0.00      mode C  
ATOM   2060  CG  LEU 1 231     127.746 163.879 167.430  1.00  0.00      mode C  
ATOM   2061  CD1 LEU 1 231     126.539 164.495 168.130  1.00  0.00      mode C  
ATOM   2062  CD2 LEU 1 231     128.621 163.219 168.500  1.00  0.00      mode C  
ATOM   2063  H   LEU 1 231     125.055 163.899 166.037  1.00  0.00      mode H  
ATOM   2064  HA  LEU 1 231     127.585 164.197 164.733  1.00  0.00      mode H  
ATOM   2065  HB2 LEU 1 231     126.588 162.164 166.767  1.00  0.00      mode H  
ATOM   2066  HB3 LEU 1 231     128.226 162.235 166.152  1.00  0.00      mode H  
ATOM   2067  HG  LEU 1 231     128.323 164.673 166.957  1.00  0.00      mode H  
ATOM   2068 HD11 LEU 1 231     125.982 165.131 167.453  1.00  0.00      mode H  
ATOM   2069 HD12 LEU 1 231     125.888 163.707 168.515  1.00  0.00      mode H  
ATOM   2070 HD13 LEU 1 231     126.872 165.116 168.968  1.00  0.00      mode H  
ATOM   2071 HD21 LEU 1 231     128.055 162.443 169.015  1.00  0.00      mode H  
ATOM   2072 HD22 LEU 1 231     129.502 162.774 168.040  1.00  0.00      mode H  
ATOM   2073 HD23 LEU 1 231     128.947 163.970 169.220  1.00  0.00      mode H  
ATOM   2074  N   LYS 1 232     125.852 161.609 163.728  1.00  0.00      mode N  
ATOM   2075  CA  LYS 1 232     125.658 160.641 162.633  1.00  0.00      mode C  
ATOM   2076  C   LYS 1 232     125.557 161.303 161.248  1.00  0.00      mode C  
ATOM   2077  O   LYS 1 232     126.005 160.730 160.260  1.00  0.00      mode O  
ATOM   2078  CB  LYS 1 232     124.421 159.772 162.953  1.00  0.00      mode C  
ATOM   2079  CG  LYS 1 232     124.607 159.021 164.290  1.00  0.00      mode C  
ATOM   2080  CD  LYS 1 232     123.357 158.351 164.876  1.00  0.00      mode C  
ATOM   2081  CE  LYS 1 232     123.063 156.994 164.218  1.00  0.00      mode C  
ATOM   2082  NZ  LYS 1 232     122.251 156.140 165.124  1.00  0.00      mode N1+
ATOM   2083  H   LYS 1 232     125.160 161.650 164.464  1.00  0.00      mode H  
ATOM   2084  HA  LYS 1 232     126.533 159.990 162.590  1.00  0.00      mode H  
ATOM   2085  HB2 LYS 1 232     123.541 160.414 163.019  1.00  0.00      mode H  
ATOM   2086  HB3 LYS 1 232     124.268 159.045 162.153  1.00  0.00      mode H  
ATOM   2087  HG2 LYS 1 232     125.399 158.279 164.180  1.00  0.00      mode H  
ATOM   2088  HG3 LYS 1 232     124.931 159.729 165.048  1.00  0.00      mode H  
ATOM   2089  HD2 LYS 1 232     122.492 159.014 164.787  1.00  0.00      mode H  
ATOM   2090  HD3 LYS 1 232     123.562 158.188 165.939  1.00  0.00      mode H  
ATOM   2091  HE2 LYS 1 232     124.025 156.498 164.033  1.00  0.00      mode H  
ATOM   2092  HE3 LYS 1 232     122.556 157.159 163.258  1.00  0.00      mode H  
ATOM   2093  HZ1 LYS 1 232     122.792 156.005 165.984  1.00  0.00      mode H  
ATOM   2094  HZ2 LYS 1 232     121.378 156.570 165.372  1.00  0.00      mode H  
ATOM   2095  HZ3 LYS 1 232     122.106 155.219 164.729  1.00  0.00      mode H  
ATOM   2096  N   THR 1 233     125.049 162.537 161.182  1.00  0.00      mode N  
ATOM   2097  CA  THR 1 233     124.992 163.361 159.960  1.00  0.00      mode C  
ATOM   2098  C   THR 1 233     126.349 163.996 159.659  1.00  0.00      mode C  
ATOM   2099  O   THR 1 233     126.776 164.024 158.507  1.00  0.00      mode O  
ATOM   2100  CB  THR 1 233     123.935 164.471 160.109  1.00  0.00      mode C  
ATOM   2101  CG2 THR 1 233     123.633 165.207 158.804  1.00  0.00      mode C  
ATOM   2102  OG1 THR 1 233     122.719 163.921 160.562  1.00  0.00      mode O  
ATOM   2103  H   THR 1 233     124.745 162.971 162.040  1.00  0.00      mode H  
ATOM   2104  HA  THR 1 233     124.723 162.732 159.110  1.00  0.00      mode H  
ATOM   2105  HB  THR 1 233     124.277 165.198 160.845  1.00  0.00      mode H  
ATOM   2106  HG1 THR 1 233     122.932 163.120 161.051  1.00  0.00      mode H  
ATOM   2107 HG21 THR 1 233     124.520 165.752 158.472  1.00  0.00      mode H  
ATOM   2108 HG22 THR 1 233     123.340 164.500 158.027  1.00  0.00      mode H  
ATOM   2109 HG23 THR 1 233     122.830 165.928 158.966  1.00  0.00      mode H  
ATOM   2110  N   ILE 1 234     127.064 164.433 160.703  1.00  0.00      mode N  
ATOM   2111  CA  ILE 1 234     128.386 165.061 160.614  1.00  0.00      mode C  
ATOM   2112  C   ILE 1 234     129.378 164.182 159.861  1.00  0.00      mode C  
ATOM   2113  O   ILE 1 234     129.960 164.634 158.879  1.00  0.00      mode O  
ATOM   2114  CB  ILE 1 234     128.897 165.397 162.034  1.00  0.00      mode C  
ATOM   2115  CG1 ILE 1 234     128.164 166.644 162.569  1.00  0.00      mode C  
ATOM   2116  CG2 ILE 1 234     130.424 165.561 162.112  1.00  0.00      mode C  
ATOM   2117  CD1 ILE 1 234     128.239 166.767 164.094  1.00  0.00      mode C  
ATOM   2118  H   ILE 1 234     126.627 164.389 161.621  1.00  0.00      mode H  
ATOM   2119  HA  ILE 1 234     128.301 165.991 160.049  1.00  0.00      mode H  
ATOM   2120  HB  ILE 1 234     128.645 164.565 162.681  1.00  0.00      mode H  
ATOM   2121 HG12 ILE 1 234     128.572 167.538 162.100  1.00  0.00      mode H  
ATOM   2122 HG13 ILE 1 234     127.110 166.595 162.292  1.00  0.00      mode H  
ATOM   2123 HG21 ILE 1 234     130.916 164.595 161.989  1.00  0.00      mode H  
ATOM   2124 HG22 ILE 1 234     130.771 166.233 161.334  1.00  0.00      mode H  
ATOM   2125 HG23 ILE 1 234     130.716 165.940 163.087  1.00  0.00      mode H  
ATOM   2126 HD11 ILE 1 234     128.723 165.905 164.541  1.00  0.00      mode H  
ATOM   2127 HD12 ILE 1 234     128.825 167.642 164.351  1.00  0.00      mode H  
ATOM   2128 HD13 ILE 1 234     127.235 166.866 164.509  1.00  0.00      mode H  
ATOM   2129  N   VAL 1 235     129.539 162.915 160.262  1.00  0.00      mode N  
ATOM   2130  CA  VAL 1 235     130.528 162.008 159.645  1.00  0.00      mode C  
ATOM   2131  C   VAL 1 235     130.234 161.768 158.157  1.00  0.00      mode C  
ATOM   2132  O   VAL 1 235     131.166 161.759 157.352  1.00  0.00      mode O  
ATOM   2133  CB  VAL 1 235     130.635 160.686 160.436  1.00  0.00      mode C  
ATOM   2134  CG1 VAL 1 235     131.699 159.750 159.851  1.00  0.00      mode C  
ATOM   2135  CG2 VAL 1 235     131.013 160.943 161.903  1.00  0.00      mode C  
ATOM   2136  H   VAL 1 235     129.016 162.598 161.071  1.00  0.00      mode H  
ATOM   2137  HA  VAL 1 235     131.502 162.493 159.692  1.00  0.00      mode H  
ATOM   2138  HB  VAL 1 235     129.670 160.177 160.410  1.00  0.00      mode H  
ATOM   2139 HG11 VAL 1 235     131.420 159.442 158.844  1.00  0.00      mode H  
ATOM   2140 HG12 VAL 1 235     132.665 160.255 159.817  1.00  0.00      mode H  
ATOM   2141 HG13 VAL 1 235     131.785 158.854 160.467  1.00  0.00      mode H  
ATOM   2142 HG21 VAL 1 235     131.968 161.466 161.959  1.00  0.00      mode H  
ATOM   2143 HG22 VAL 1 235     130.251 161.542 162.399  1.00  0.00      mode H  
ATOM   2144 HG23 VAL 1 235     131.092 159.996 162.437  1.00  0.00      mode H  
ATOM   2145  N   GLY 1 236     128.952 161.729 157.771  1.00  0.00      mode N  
ATOM   2146  CA  GLY 1 236     128.518 161.667 156.371  1.00  0.00      mode C  
ATOM   2147  C   GLY 1 236     128.840 162.927 155.553  1.00  0.00      mode C  
ATOM   2148  O   GLY 1 236     129.119 162.818 154.361  1.00  0.00      mode O  
ATOM   2149  H   GLY 1 236     128.238 161.816 158.481  1.00  0.00      mode H  
ATOM   2150  HA2 GLY 1 236     128.988 160.813 155.883  1.00  0.00      mode H  
ATOM   2151  HA3 GLY 1 236     127.437 161.525 156.350  1.00  0.00      mode H  
ATOM   2152  N   ALA 1 237     128.908 164.100 156.190  1.00  0.00      mode N  
ATOM   2153  CA  ALA 1 237     129.391 165.327 155.556  1.00  0.00      mode C  
ATOM   2154  C   ALA 1 237     130.930 165.363 155.454  1.00  0.00      mode C  
ATOM   2155  O   ALA 1 237     131.461 165.694 154.393  1.00  0.00      mode O  
ATOM   2156  CB  ALA 1 237     128.823 166.537 156.312  1.00  0.00      mode C  
ATOM   2157  H   ALA 1 237     128.668 164.136 157.175  1.00  0.00      mode H  
ATOM   2158  HA  ALA 1 237     129.004 165.365 154.536  1.00  0.00      mode H  
ATOM   2159  HB1 ALA 1 237     127.735 166.472 156.350  1.00  0.00      mode H  
ATOM   2160  HB2 ALA 1 237     129.217 166.571 157.327  1.00  0.00      mode H  
ATOM   2161  HB3 ALA 1 237     129.108 167.454 155.794  1.00  0.00      mode H  
ATOM   2162  N   LEU 1 238     131.656 164.937 156.502  1.00  0.00      mode N  
ATOM   2163  CA  LEU 1 238     133.127 164.983 156.522  1.00  0.00      mode C  
ATOM   2164  C   LEU 1 238     133.756 164.165 155.387  1.00  0.00      mode C  
ATOM   2165  O   LEU 1 238     134.657 164.645 154.701  1.00  0.00      mode O  
ATOM   2166  CB  LEU 1 238     133.710 164.493 157.867  1.00  0.00      mode C  
ATOM   2167  CG  LEU 1 238     133.229 165.176 159.161  1.00  0.00      mode C  
ATOM   2168  CD1 LEU 1 238     134.217 164.894 160.296  1.00  0.00      mode C  
ATOM   2169  CD2 LEU 1 238     133.084 166.688 159.018  1.00  0.00      mode C  
ATOM   2170  H   LEU 1 238     131.156 164.669 157.345  1.00  0.00      mode H  
ATOM   2171  HA  LEU 1 238     133.434 166.020 156.364  1.00  0.00      mode H  
ATOM   2172  HB2 LEU 1 238     133.512 163.424 157.967  1.00  0.00      mode H  
ATOM   2173  HB3 LEU 1 238     134.791 164.617 157.803  1.00  0.00      mode H  
ATOM   2174  HG  LEU 1 238     132.276 164.754 159.456  1.00  0.00      mode H  
ATOM   2175 HD11 LEU 1 238     134.329 163.816 160.422  1.00  0.00      mode H  
ATOM   2176 HD12 LEU 1 238     135.187 165.334 160.069  1.00  0.00      mode H  
ATOM   2177 HD13 LEU 1 238     133.837 165.318 161.227  1.00  0.00      mode H  
ATOM   2178 HD21 LEU 1 238     134.016 167.123 158.661  1.00  0.00      mode H  
ATOM   2179 HD22 LEU 1 238     132.282 166.924 158.317  1.00  0.00      mode H  
ATOM   2180 HD23 LEU 1 238     132.816 167.116 159.983  1.00  0.00      mode H  
ATOM   2181  N   ILE 1 239     133.261 162.944 155.162  1.00  0.00      mode N  
ATOM   2182  CA  ILE 1 239     133.808 162.018 154.156  1.00  0.00      mode C  
ATOM   2183  C   ILE 1 239     133.555 162.482 152.705  1.00  0.00      mode C  
ATOM   2184  O   ILE 1 239     134.207 161.989 151.777  1.00  0.00      mode O  
ATOM   2185  CB  ILE 1 239     133.282 160.591 154.446  1.00  0.00      mode C  
ATOM   2186  CG1 ILE 1 239     133.960 159.475 153.620  1.00  0.00      mode C  
ATOM   2187  CG2 ILE 1 239     131.767 160.477 154.195  1.00  0.00      mode C  
ATOM   2188  CD1 ILE 1 239     135.490 159.456 153.723  1.00  0.00      mode C  
ATOM   2189  H   ILE 1 239     132.510 162.619 155.764  1.00  0.00      mode H  
ATOM   2190  HA  ILE 1 239     134.888 162.016 154.296  1.00  0.00      mode H  
ATOM   2191  HB  ILE 1 239     133.466 160.376 155.501  1.00  0.00      mode H  
ATOM   2192 HG12 ILE 1 239     133.590 158.513 153.979  1.00  0.00      mode H  
ATOM   2193 HG13 ILE 1 239     133.675 159.567 152.574  1.00  0.00      mode H  
ATOM   2194 HG21 ILE 1 239     131.232 161.219 154.783  1.00  0.00      mode H  
ATOM   2195 HG22 ILE 1 239     131.529 160.631 153.142  1.00  0.00      mode H  
ATOM   2196 HG23 ILE 1 239     131.414 159.492 154.501  1.00  0.00      mode H  
ATOM   2197 HD11 ILE 1 239     135.920 160.336 153.244  1.00  0.00      mode H  
ATOM   2198 HD12 ILE 1 239     135.791 159.430 154.772  1.00  0.00      mode H  
ATOM   2199 HD13 ILE 1 239     135.876 158.566 153.225  1.00  0.00      mode H  
ATOM   2200  N   GLN 1 240     132.651 163.450 152.509  1.00  0.00      mode N  
ATOM   2201  CA  GLN 1 240     132.389 164.093 151.221  1.00  0.00      mode C  
ATOM   2202  C   GLN 1 240     133.394 165.228 150.927  1.00  0.00      mode C  
ATOM   2203  O   GLN 1 240     133.879 165.335 149.799  1.00  0.00      mode O  
ATOM   2204  CB  GLN 1 240     130.933 164.589 151.200  1.00  0.00      mode C  
ATOM   2205  CG  GLN 1 240     130.423 164.895 149.781  1.00  0.00      mode C  
ATOM   2206  CD  GLN 1 240     130.310 163.648 148.904  1.00  0.00      mode C  
ATOM   2207  NE2 GLN 1 240     129.423 162.731 149.227  1.00  0.00      mode N  
ATOM   2208  OE1 GLN 1 240     131.176 163.345 148.100  1.00  0.00      mode O  
ATOM   2209  H   GLN 1 240     132.167 163.821 153.319  1.00  0.00      mode H  
ATOM   2210  HA  GLN 1 240     132.497 163.340 150.442  1.00  0.00      mode H  
ATOM   2211  HB2 GLN 1 240     130.286 163.831 151.648  1.00  0.00      mode H  
ATOM   2212  HB3 GLN 1 240     130.854 165.493 151.804  1.00  0.00      mode H  
ATOM   2213  HG2 GLN 1 240     131.084 165.613 149.298  1.00  0.00      mode H  
ATOM   2214  HG3 GLN 1 240     129.434 165.347 149.860  1.00  0.00      mode H  
ATOM   2215 HE21 GLN 1 240     128.767 162.891 149.969  1.00  0.00      mode H  
ATOM   2216 HE22 GLN 1 240     129.423 161.897 148.670  1.00  0.00      mode H  
ATOM   2217  N   SER 1 241     133.825 165.993 151.940  1.00  0.00      mode N  
ATOM   2218  CA  SER 1 241     134.853 167.046 151.792  1.00  0.00      mode C  
ATOM   2219  C   SER 1 241     136.172 166.495 151.231  1.00  0.00      mode C  
ATOM   2220  O   SER 1 241     136.832 167.128 150.407  1.00  0.00      mode O  
ATOM   2221  CB  SER 1 241     135.179 167.668 153.156  1.00  0.00      mode C  
ATOM   2222  OG  SER 1 241     134.022 168.144 153.816  1.00  0.00      mode O  
ATOM   2223  H   SER 1 241     133.408 165.874 152.856  1.00  0.00      mode H  
ATOM   2224  HA  SER 1 241     134.489 167.823 151.120  1.00  0.00      mode H  
ATOM   2225  HB2 SER 1 241     135.879 168.491 153.012  1.00  0.00      mode H  
ATOM   2226  HB3 SER 1 241     135.655 166.917 153.787  1.00  0.00      mode H  
ATOM   2227  HG  SER 1 241     133.290 167.552 153.605  1.00  0.00      mode H  
ATOM   2228  N   VAL 1 242     136.518 165.267 151.629  1.00  0.00      mode N  
ATOM   2229  CA  VAL 1 242     137.705 164.535 151.172  1.00  0.00      mode C  
ATOM   2230  C   VAL 1 242     137.709 164.242 149.666  1.00  0.00      mode C  
ATOM   2231  O   VAL 1 242     138.785 164.164 149.074  1.00  0.00      mode O  
ATOM   2232  CB  VAL 1 242     137.897 163.233 151.990  1.00  0.00      mode C  
ATOM   2233  CG1 VAL 1 242     139.254 162.559 151.745  1.00  0.00      mode C  
ATOM   2234  CG2 VAL 1 242     137.797 163.473 153.503  1.00  0.00      mode C  
ATOM   2235  H   VAL 1 242     135.928 164.828 152.325  1.00  0.00      mode H  
ATOM   2236  HA  VAL 1 242     138.571 165.166 151.369  1.00  0.00      mode H  
ATOM   2237  HB  VAL 1 242     137.113 162.528 151.709  1.00  0.00      mode H  
ATOM   2238 HG11 VAL 1 242     139.360 162.276 150.699  1.00  0.00      mode H  
ATOM   2239 HG12 VAL 1 242     140.061 163.236 152.021  1.00  0.00      mode H  
ATOM   2240 HG13 VAL 1 242     139.333 161.653 152.347  1.00  0.00      mode H  
ATOM   2241 HG21 VAL 1 242     138.513 164.237 153.809  1.00  0.00      mode H  
ATOM   2242 HG22 VAL 1 242     136.796 163.792 153.772  1.00  0.00      mode H  
ATOM   2243 HG23 VAL 1 242     138.004 162.550 154.045  1.00  0.00      mode H  
ATOM   2244  N   LYS 1 243     136.547 164.110 149.005  1.00  0.00      mode N  
ATOM   2245  CA  LYS 1 243     136.497 163.610 147.617  1.00  0.00      mode C  
ATOM   2246  C   LYS 1 243     137.206 164.525 146.618  1.00  0.00      mode C  
ATOM   2247  O   LYS 1 243     137.969 164.026 145.791  1.00  0.00      mode O  
ATOM   2248  CB  LYS 1 243     135.056 163.331 147.156  1.00  0.00      mode C  
ATOM   2249  CG  LYS 1 243     134.244 162.371 148.037  1.00  0.00      mode C  
ATOM   2250  CD  LYS 1 243     134.972 161.101 148.492  1.00  0.00      mode C  
ATOM   2251  CE  LYS 1 243     133.972 160.218 149.246  1.00  0.00      mode C  
ATOM   2252  NZ  LYS 1 243     134.666 159.175 150.035  1.00  0.00      mode N1+
ATOM   2253  H   LYS 1 243     135.674 164.303 149.491  1.00  0.00      mode H  
ATOM   2254  HA  LYS 1 243     137.051 162.671 147.577  1.00  0.00      mode H  
ATOM   2255  HB2 LYS 1 243     134.509 164.273 147.090  1.00  0.00      mode H  
ATOM   2256  HB3 LYS 1 243     135.100 162.906 146.152  1.00  0.00      mode H  
ATOM   2257  HG2 LYS 1 243     133.928 162.907 148.925  1.00  0.00      mode H  
ATOM   2258  HG3 LYS 1 243     133.353 162.080 147.479  1.00  0.00      mode H  
ATOM   2259  HD2 LYS 1 243     135.790 161.380 149.158  1.00  0.00      mode H  
ATOM   2260  HD3 LYS 1 243     135.367 160.567 147.625  1.00  0.00      mode H  
ATOM   2261  HE2 LYS 1 243     133.279 159.774 148.525  1.00  0.00      mode H  
ATOM   2262  HE3 LYS 1 243     133.392 160.859 149.920  1.00  0.00      mode H  
ATOM   2263  HZ1 LYS 1 243     135.275 158.625 149.445  1.00  0.00      mode H  
ATOM   2264  HZ2 LYS 1 243     135.215 159.623 150.762  1.00  0.00      mode H  
ATOM   2265  HZ3 LYS 1 243     133.993 158.566 150.480  1.00  0.00      mode H  
ATOM   2266  N   LYS 1 244     137.028 165.849 146.716  1.00  0.00      mode N  
ATOM   2267  CA  LYS 1 244     137.708 166.831 145.841  1.00  0.00      mode C  
ATOM   2268  C   LYS 1 244     139.147 167.171 146.271  1.00  0.00      mode C  
ATOM   2269  O   LYS 1 244     139.962 167.527 145.431  1.00  0.00      mode O  
ATOM   2270  CB  LYS 1 244     136.848 168.101 145.690  1.00  0.00      mode C  
ATOM   2271  CG  LYS 1 244     135.515 167.912 144.929  1.00  0.00      mode C  
ATOM   2272  CD  LYS 1 244     135.671 167.376 143.491  1.00  0.00      mode C  
ATOM   2273  CE  LYS 1 244     134.652 167.958 142.497  1.00  0.00      mode C  
ATOM   2274  NZ  LYS 1 244     133.240 167.549 142.700  1.00  0.00      mode N1+
ATOM   2275  H   LYS 1 244     136.421 166.184 147.450  1.00  0.00      mode H  
ATOM   2276  HA  LYS 1 244     137.826 166.392 144.849  1.00  0.00      mode H  
ATOM   2277  HB2 LYS 1 244     136.638 168.511 146.678  1.00  0.00      mode H  
ATOM   2278  HB3 LYS 1 244     137.432 168.850 145.150  1.00  0.00      mode H  
ATOM   2279  HG2 LYS 1 244     134.852 167.257 145.494  1.00  0.00      mode H  
ATOM   2280  HG3 LYS 1 244     135.049 168.891 144.871  1.00  0.00      mode H  
ATOM   2281  HD2 LYS 1 244     135.627 166.286 143.490  1.00  0.00      mode H  
ATOM   2282  HD3 LYS 1 244     136.654 167.675 143.123  1.00  0.00      mode H  
ATOM   2283  HE2 LYS 1 244     134.965 167.682 141.489  1.00  0.00      mode H  
ATOM   2284  HE3 LYS 1 244     134.712 169.048 142.559  1.00  0.00      mode H  
ATOM   2285  HZ1 LYS 1 244     133.068 166.573 142.478  1.00  0.00      mode H  
ATOM   2286  HZ2 LYS 1 244     132.919 167.779 143.631  1.00  0.00      mode H  
ATOM   2287  HZ3 LYS 1 244     132.657 168.074 142.044  1.00  0.00      mode H  
ATOM   2288  N   LEU 1 245     139.500 166.948 147.542  1.00  0.00      mode N  
ATOM   2289  CA  LEU 1 245     140.863 167.105 148.087  1.00  0.00      mode C  
ATOM   2290  C   LEU 1 245     141.872 166.075 147.522  1.00  0.00      mode C  
ATOM   2291  O   LEU 1 245     143.083 166.305 147.549  1.00  0.00      mode O  
ATOM   2292  CB  LEU 1 245     140.710 167.079 149.627  1.00  0.00      mode C  
ATOM   2293  CG  LEU 1 245     141.963 166.869 150.505  1.00  0.00      mode C  
ATOM   2294  CD1 LEU 1 245     141.689 167.417 151.910  1.00  0.00      mode C  
ATOM   2295  CD2 LEU 1 245     142.306 165.388 150.704  1.00  0.00      mode C  
ATOM   2296  H   LEU 1 245     138.783 166.628 148.173  1.00  0.00      mode H  
ATOM   2297  HA  LEU 1 245     141.242 168.089 147.802  1.00  0.00      mode H  
ATOM   2298  HB2 LEU 1 245     140.259 168.033 149.898  1.00  0.00      mode H  
ATOM   2299  HB3 LEU 1 245     139.989 166.310 149.902  1.00  0.00      mode H  
ATOM   2300  HG  LEU 1 245     142.817 167.398 150.081  1.00  0.00      mode H  
ATOM   2301 HD11 LEU 1 245     141.584 168.499 151.867  1.00  0.00      mode H  
ATOM   2302 HD12 LEU 1 245     140.775 166.982 152.316  1.00  0.00      mode H  
ATOM   2303 HD13 LEU 1 245     142.519 167.185 152.576  1.00  0.00      mode H  
ATOM   2304 HD21 LEU 1 245     141.451 164.861 151.126  1.00  0.00      mode H  
ATOM   2305 HD22 LEU 1 245     142.572 164.922 149.759  1.00  0.00      mode H  
ATOM   2306 HD23 LEU 1 245     143.153 165.292 151.380  1.00  0.00      mode H  
ATOM   2307  N   SER 1 246     141.369 164.957 146.987  1.00  0.00      mode N  
ATOM   2308  CA  SER 1 246     142.117 163.762 146.562  1.00  0.00      mode C  
ATOM   2309  C   SER 1 246     143.360 164.002 145.683  1.00  0.00      mode C  
ATOM   2310  O   SER 1 246     144.457 163.660 146.125  1.00  0.00      mode O  
ATOM   2311  CB  SER 1 246     141.153 162.765 145.904  1.00  0.00      mode C  
ATOM   2312  OG  SER 1 246     140.428 163.367 144.847  1.00  0.00      mode O  
ATOM   2313  H   SER 1 246     140.363 164.881 146.976  1.00  0.00      mode H  
ATOM   2314  HA  SER 1 246     142.486 163.282 147.468  1.00  0.00      mode H  
ATOM   2315  HB2 SER 1 246     140.449 162.400 146.653  1.00  0.00      mode H  
ATOM   2316  HB3 SER 1 246     141.719 161.916 145.517  1.00  0.00      mode H  
ATOM   2317  HG  SER 1 246     139.512 163.544 145.137  1.00  0.00      mode H  
ATOM   2318  N   ASP 1 247     143.243 164.635 144.508  1.00  0.00      mode N  
ATOM   2319  CA  ASP 1 247     144.398 164.945 143.638  1.00  0.00      mode C  
ATOM   2320  C   ASP 1 247     145.567 165.686 144.316  1.00  0.00      mode C  
ATOM   2321  O   ASP 1 247     146.731 165.319 144.141  1.00  0.00      mode O  
ATOM   2322  CB  ASP 1 247     143.962 165.659 142.338  1.00  0.00      mode C  
ATOM   2323  CG  ASP 1 247     143.480 164.733 141.209  1.00  0.00      mode C  
ATOM   2324  OD1 ASP 1 247     142.440 165.057 140.593  1.00  0.00      mode O  
ATOM   2325  OD2 ASP 1 247     144.196 163.748 140.913  1.00  0.00      mode O1-
ATOM   2326  H   ASP 1 247     142.310 164.829 144.166  1.00  0.00      mode H  
ATOM   2327  HA  ASP 1 247     144.824 163.988 143.332  1.00  0.00      mode H  
ATOM   2328  HB2 ASP 1 247     144.821 166.205 141.945  1.00  0.00      mode H  
ATOM   2329  HB3 ASP 1 247     143.192 166.396 142.576  1.00  0.00      mode H  
ATOM   2330  N   VAL 1 248     145.261 166.664 145.182  1.00  0.00      mode N  
ATOM   2331  CA  VAL 1 248     146.279 167.416 145.944  1.00  0.00      mode C  
ATOM   2332  C   VAL 1 248     146.996 166.565 146.994  1.00  0.00      mode C  
ATOM   2333  O   VAL 1 248     148.219 166.644 147.133  1.00  0.00      mode O  
ATOM   2334  CB  VAL 1 248     145.725 168.712 146.580  1.00  0.00      mode C  
ATOM   2335  CG1 VAL 1 248     146.871 169.637 147.014  1.00  0.00      mode C  
ATOM   2336  CG2 VAL 1 248     144.827 169.505 145.622  1.00  0.00      mode C  
ATOM   2337  H   VAL 1 248     144.282 166.845 145.362  1.00  0.00      mode H  
ATOM   2338  HA  VAL 1 248     147.041 167.719 145.226  1.00  0.00      mode H  
ATOM   2339  HB  VAL 1 248     145.130 168.455 147.459  1.00  0.00      mode H  
ATOM   2340 HG11 VAL 1 248     147.447 169.175 147.816  1.00  0.00      mode H  
ATOM   2341 HG12 VAL 1 248     147.533 169.837 146.171  1.00  0.00      mode H  
ATOM   2342 HG13 VAL 1 248     146.476 170.583 147.378  1.00  0.00      mode H  
ATOM   2343 HG21 VAL 1 248     145.384 169.741 144.717  1.00  0.00      mode H  
ATOM   2344 HG22 VAL 1 248     143.936 168.931 145.368  1.00  0.00      mode H  
ATOM   2345 HG23 VAL 1 248     144.508 170.432 146.098  1.00  0.00      mode H  
ATOM   2346  N   MET 1 249     146.262 165.682 147.676  1.00  0.00      mode N  
ATOM   2347  CA  MET 1 249     146.829 164.732 148.638  1.00  0.00      mode C  
ATOM   2348  C   MET 1 249     147.705 163.670 147.953  1.00  0.00      mode C  
ATOM   2349  O   MET 1 249     148.816 163.407 148.408  1.00  0.00      mode O  
ATOM   2350  CB  MET 1 249     145.688 164.102 149.449  1.00  0.00      mode C  
ATOM   2351  CG  MET 1 249     146.181 163.124 150.526  1.00  0.00      mode C  
ATOM   2352  SD  MET 1 249     147.226 163.842 151.829  1.00  0.00      mode S  
ATOM   2353  CE  MET 1 249     146.031 164.907 152.680  1.00  0.00      mode C  
ATOM   2354  H   MET 1 249     145.266 165.639 147.486  1.00  0.00      mode H  
ATOM   2355  HA  MET 1 249     147.472 165.283 149.328  1.00  0.00      mode H  
ATOM   2356  HB2 MET 1 249     145.026 163.561 148.774  1.00  0.00      mode H  
ATOM   2357  HB3 MET 1 249     145.112 164.896 149.922  1.00  0.00      mode H  
ATOM   2358  HG2 MET 1 249     146.739 162.321 150.045  1.00  0.00      mode H  
ATOM   2359  HG3 MET 1 249     145.308 162.674 151.002  1.00  0.00      mode H  
ATOM   2360  HE1 MET 1 249     145.664 165.671 151.998  1.00  0.00      mode H  
ATOM   2361  HE2 MET 1 249     145.195 164.307 153.041  1.00  0.00      mode H  
ATOM   2362  HE3 MET 1 249     146.519 165.391 153.527  1.00  0.00      mode H  
ATOM   2363  N   ILE 1 250     147.285 163.130 146.801  1.00  0.00      mode N  
ATOM   2364  CA  ILE 1 250     148.109 162.171 146.044  1.00  0.00      mode C  
ATOM   2365  C   ILE 1 250     149.382 162.849 145.508  1.00  0.00      mode C  
ATOM   2366  O   ILE 1 250     150.472 162.297 145.654  1.00  0.00      mode O  
ATOM   2367  CB  ILE 1 250     147.296 161.468 144.932  1.00  0.00      mode C  
ATOM   2368  CG1 ILE 1 250     146.067 160.717 145.501  1.00  0.00      mode C  
ATOM   2369  CG2 ILE 1 250     148.184 160.456 144.180  1.00  0.00      mode C  
ATOM   2370  CD1 ILE 1 250     144.982 160.456 144.449  1.00  0.00      mode C  
ATOM   2371  H   ILE 1 250     146.369 163.389 146.443  1.00  0.00      mode H  
ATOM   2372  HA  ILE 1 250     148.441 161.397 146.739  1.00  0.00      mode H  
ATOM   2373  HB  ILE 1 250     146.952 162.230 144.228  1.00  0.00      mode H  
ATOM   2374 HG12 ILE 1 250     146.382 159.769 145.940  1.00  0.00      mode H  
ATOM   2375 HG13 ILE 1 250     145.600 161.298 146.294  1.00  0.00      mode H  
ATOM   2376 HG21 ILE 1 250     149.010 160.966 143.685  1.00  0.00      mode H  
ATOM   2377 HG22 ILE 1 250     148.595 159.724 144.878  1.00  0.00      mode H  
ATOM   2378 HG23 ILE 1 250     147.610 159.934 143.418  1.00  0.00      mode H  
ATOM   2379 HD11 ILE 1 250     144.659 161.401 144.006  1.00  0.00      mode H  
ATOM   2380 HD12 ILE 1 250     145.357 159.799 143.664  1.00  0.00      mode H  
ATOM   2381 HD13 ILE 1 250     144.125 159.979 144.924  1.00  0.00      mode H  
ATOM   2382  N   LEU 1 251     149.288 164.104 145.050  1.00  0.00      mode N  
ATOM   2383  CA  LEU 1 251     150.444 164.941 144.704  1.00  0.00      mode C  
ATOM   2384  C   LEU 1 251     151.382 165.163 145.906  1.00  0.00      mode C  
ATOM   2385  O   LEU 1 251     152.600 165.091 145.748  1.00  0.00      mode O  
ATOM   2386  CB  LEU 1 251     149.910 166.251 144.091  1.00  0.00      mode C  
ATOM   2387  CG  LEU 1 251     150.954 167.183 143.445  1.00  0.00      mode C  
ATOM   2388  CD1 LEU 1 251     150.239 168.133 142.480  1.00  0.00      mode C  
ATOM   2389  CD2 LEU 1 251     151.691 168.072 144.450  1.00  0.00      mode C  
ATOM   2390  H   LEU 1 251     148.362 164.509 144.934  1.00  0.00      mode H  
ATOM   2391  HA  LEU 1 251     151.021 164.419 143.940  1.00  0.00      mode H  
ATOM   2392  HB2 LEU 1 251     149.199 165.967 143.316  1.00  0.00      mode H  
ATOM   2393  HB3 LEU 1 251     149.355 166.809 144.842  1.00  0.00      mode H  
ATOM   2394  HG  LEU 1 251     151.676 166.593 142.880  1.00  0.00      mode H  
ATOM   2395 HD11 LEU 1 251     149.762 167.563 141.684  1.00  0.00      mode H  
ATOM   2396 HD12 LEU 1 251     149.485 168.710 143.015  1.00  0.00      mode H  
ATOM   2397 HD13 LEU 1 251     150.957 168.818 142.033  1.00  0.00      mode H  
ATOM   2398 HD21 LEU 1 251     150.978 168.626 145.061  1.00  0.00      mode H  
ATOM   2399 HD22 LEU 1 251     152.339 167.486 145.092  1.00  0.00      mode H  
ATOM   2400 HD23 LEU 1 251     152.319 168.777 143.909  1.00  0.00      mode H  
ATOM   2401  N   THR 1 252     150.839 165.305 147.123  1.00  0.00      mode N  
ATOM   2402  CA  THR 1 252     151.640 165.389 148.360  1.00  0.00      mode C  
ATOM   2403  C   THR 1 252     152.434 164.102 148.611  1.00  0.00      mode C  
ATOM   2404  O   THR 1 252     153.635 164.173 148.869  1.00  0.00      mode O  
ATOM   2405  CB  THR 1 252     150.775 165.709 149.591  1.00  0.00      mode C  
ATOM   2406  CG2 THR 1 252     151.616 166.071 150.816  1.00  0.00      mode C  
ATOM   2407  OG1 THR 1 252     149.962 166.834 149.353  1.00  0.00      mode O  
ATOM   2408  H   THR 1 252     149.827 165.325 147.191  1.00  0.00      mode H  
ATOM   2409  HA  THR 1 252     152.359 166.201 148.249  1.00  0.00      mode H  
ATOM   2410  HB  THR 1 252     150.137 164.861 149.836  1.00  0.00      mode H  
ATOM   2411  HG1 THR 1 252     149.688 166.842 148.418  1.00  0.00      mode H  
ATOM   2412 HG21 THR 1 252     152.248 165.234 151.108  1.00  0.00      mode H  
ATOM   2413 HG22 THR 1 252     152.240 166.936 150.590  1.00  0.00      mode H  
ATOM   2414 HG23 THR 1 252     150.953 166.319 151.648  1.00  0.00      mode H  
ATOM   2415  N   VAL 1 253     151.827 162.923 148.422  1.00  0.00      mode N  
ATOM   2416  CA  VAL 1 253     152.525 161.623 148.539  1.00  0.00      mode C  
ATOM   2417  C   VAL 1 253     153.599 161.441 147.457  1.00  0.00      mode C  
ATOM   2418  O   VAL 1 253     154.706 161.005 147.779  1.00  0.00      mode O  
ATOM   2419  CB  VAL 1 253     151.534 160.439 148.549  1.00  0.00      mode C  
ATOM   2420  CG1 VAL 1 253     152.246 159.091 148.724  1.00  0.00      mode C  
ATOM   2421  CG2 VAL 1 253     150.524 160.563 149.701  1.00  0.00      mode C  
ATOM   2422  H   VAL 1 253     150.836 162.924 148.190  1.00  0.00      mode H  
ATOM   2423  HA  VAL 1 253     153.047 161.615 149.496  1.00  0.00      mode H  
ATOM   2424  HB  VAL 1 253     150.984 160.421 147.609  1.00  0.00      mode H  
ATOM   2425 HG11 VAL 1 253     152.882 158.885 147.863  1.00  0.00      mode H  
ATOM   2426 HG12 VAL 1 253     152.856 159.100 149.628  1.00  0.00      mode H  
ATOM   2427 HG13 VAL 1 253     151.512 158.288 148.796  1.00  0.00      mode H  
ATOM   2428 HG21 VAL 1 253     151.048 160.589 150.657  1.00  0.00      mode H  
ATOM   2429 HG22 VAL 1 253     149.932 161.469 149.598  1.00  0.00      mode H  
ATOM   2430 HG23 VAL 1 253     149.843 159.712 149.689  1.00  0.00      mode H  
ATOM   2431  N   PHE 1 254     153.357 161.893 146.223  1.00  0.00      mode N  
ATOM   2432  CA  PHE 1 254     154.405 162.019 145.199  1.00  0.00      mode C  
ATOM   2433  C   PHE 1 254     155.588 162.928 145.553  1.00  0.00      mode C  
ATOM   2434  O   PHE 1 254     156.746 162.519 145.451  1.00  0.00      mode O  
ATOM   2435  CB  PHE 1 254     153.816 162.324 143.813  1.00  0.00      mode C  
ATOM   2436  CG  PHE 1 254     153.358 161.115 143.016  1.00  0.00      mode C  
ATOM   2437  CD1 PHE 1 254     152.258 160.345 143.438  1.00  0.00      mode C  
ATOM   2438  CD2 PHE 1 254     154.036 160.762 141.832  1.00  0.00      mode C  
ATOM   2439  CE1 PHE 1 254     151.836 159.235 142.682  1.00  0.00      mode C  
ATOM   2440  CE2 PHE 1 254     153.616 159.654 141.077  1.00  0.00      mode C  
ATOM   2441  CZ  PHE 1 254     152.515 158.890 141.501  1.00  0.00      mode C  
ATOM   2442  H   PHE 1 254     152.427 162.244 146.009  1.00  0.00      mode H  
ATOM   2443  HA  PHE 1 254     154.856 161.030 145.110  1.00  0.00      mode H  
ATOM   2444  HB2 PHE 1 254     152.978 163.013 143.921  1.00  0.00      mode H  
ATOM   2445  HB3 PHE 1 254     154.575 162.847 143.227  1.00  0.00      mode H  
ATOM   2446  HD1 PHE 1 254     151.732 160.599 144.344  1.00  0.00      mode H  
ATOM   2447  HD2 PHE 1 254     154.885 161.342 141.499  1.00  0.00      mode H  
ATOM   2448  HE1 PHE 1 254     150.990 158.647 143.012  1.00  0.00      mode H  
ATOM   2449  HE2 PHE 1 254     154.144 159.386 140.174  1.00  0.00      mode H  
ATOM   2450  HZ  PHE 1 254     152.194 158.035 140.922  1.00  0.00      mode H  
ATOM   2451  N   CYS 1 255     155.291 164.125 146.064  1.00  0.00      mode N  
ATOM   2452  CA  CYS 1 255     156.280 165.103 146.518  1.00  0.00      mode C  
ATOM   2453  C   CYS 1 255     157.119 164.550 147.689  1.00  0.00      mode C  
ATOM   2454  O   CYS 1 255     158.336 164.724 147.707  1.00  0.00      mode O  
ATOM   2455  CB  CYS 1 255     155.513 166.374 146.914  1.00  0.00      mode C  
ATOM   2456  SG  CYS 1 255     156.663 167.752 147.189  1.00  0.00      mode S  
ATOM   2457  H   CYS 1 255     154.310 164.382 146.123  1.00  0.00      mode H  
ATOM   2458  HA  CYS 1 255     156.960 165.335 145.696  1.00  0.00      mode H  
ATOM   2459  HB2 CYS 1 255     154.931 166.192 147.820  1.00  0.00      mode H  
ATOM   2460  HB3 CYS 1 255     154.824 166.649 146.112  1.00  0.00      mode H  
ATOM   2461  HG  CYS 1 255     155.739 168.668 147.507  1.00  0.00      mode H  
ATOM   2462  N   LEU 1 256     156.497 163.814 148.620  1.00  0.00      mode N  
ATOM   2463  CA  LEU 1 256     157.210 163.100 149.682  1.00  0.00      mode C  
ATOM   2464  C   LEU 1 256     158.093 161.972 149.117  1.00  0.00      mode C  
ATOM   2465  O   LEU 1 256     159.280 161.898 149.425  1.00  0.00      mode O  
ATOM   2466  CB  LEU 1 256     156.219 162.540 150.722  1.00  0.00      mode C  
ATOM   2467  CG  LEU 1 256     155.596 163.586 151.665  1.00  0.00      mode C  
ATOM   2468  CD1 LEU 1 256     154.473 162.938 152.477  1.00  0.00      mode C  
ATOM   2469  CD2 LEU 1 256     156.619 164.141 152.662  1.00  0.00      mode C  
ATOM   2470  H   LEU 1 256     155.485 163.735 148.581  1.00  0.00      mode H  
ATOM   2471  HA  LEU 1 256     157.870 163.804 150.173  1.00  0.00      mode H  
ATOM   2472  HB2 LEU 1 256     155.422 162.014 150.194  1.00  0.00      mode H  
ATOM   2473  HB3 LEU 1 256     156.743 161.810 151.338  1.00  0.00      mode H  
ATOM   2474  HG  LEU 1 256     155.177 164.405 151.083  1.00  0.00      mode H  
ATOM   2475 HD11 LEU 1 256     153.714 162.547 151.800  1.00  0.00      mode H  
ATOM   2476 HD12 LEU 1 256     154.871 162.127 153.089  1.00  0.00      mode H  
ATOM   2477 HD13 LEU 1 256     154.009 163.685 153.119  1.00  0.00      mode H  
ATOM   2478 HD21 LEU 1 256     157.099 163.327 153.207  1.00  0.00      mode H  
ATOM   2479 HD22 LEU 1 256     157.372 164.720 152.131  1.00  0.00      mode H  
ATOM   2480 HD23 LEU 1 256     156.120 164.802 153.369  1.00  0.00      mode H  
ATOM   2481  N   SER 1 257     157.544 161.109 148.257  1.00  0.00      mode N  
ATOM   2482  CA  SER 1 257     158.267 159.933 147.760  1.00  0.00      mode C  
ATOM   2483  C   SER 1 257     159.476 160.298 146.894  1.00  0.00      mode C  
ATOM   2484  O   SER 1 257     160.512 159.640 147.007  1.00  0.00      mode O  
ATOM   2485  CB  SER 1 257     157.324 159.019 146.975  1.00  0.00      mode C  
ATOM   2486  OG  SER 1 257     157.969 157.786 146.719  1.00  0.00      mode O  
ATOM   2487  H   SER 1 257     156.562 161.216 148.024  1.00  0.00      mode H  
ATOM   2488  HA  SER 1 257     158.636 159.373 148.621  1.00  0.00      mode H  
ATOM   2489  HB2 SER 1 257     157.042 159.498 146.035  1.00  0.00      mode H  
ATOM   2490  HB3 SER 1 257     156.423 158.832 147.560  1.00  0.00      mode H  
ATOM   2491  HG  SER 1 257     157.464 157.291 146.064  1.00  0.00      mode H  
ATOM   2492  N   VAL 1 258     159.378 161.335 146.050  1.00  0.00      mode N  
ATOM   2493  CA  VAL 1 258     160.514 161.801 145.239  1.00  0.00      mode C  
ATOM   2494  C   VAL 1 258     161.637 162.423 146.071  1.00  0.00      mode C  
ATOM   2495  O   VAL 1 258     162.794 162.018 145.944  1.00  0.00      mode O  
ATOM   2496  CB  VAL 1 258     160.048 162.669 144.050  1.00  0.00      mode C  
ATOM   2497  CG1 VAL 1 258     159.736 164.126 144.415  1.00  0.00      mode C  
ATOM   2498  CG2 VAL 1 258     161.101 162.667 142.937  1.00  0.00      mode C  
ATOM   2499  H   VAL 1 258     158.493 161.832 145.983  1.00  0.00      mode H  
ATOM   2500  HA  VAL 1 258     160.952 160.906 144.796  1.00  0.00      mode H  
ATOM   2501  HB  VAL 1 258     159.143 162.222 143.638  1.00  0.00      mode H  
ATOM   2502 HG11 VAL 1 258     159.013 164.152 145.228  1.00  0.00      mode H  
ATOM   2503 HG12 VAL 1 258     160.640 164.658 144.713  1.00  0.00      mode H  
ATOM   2504 HG13 VAL 1 258     159.301 164.633 143.552  1.00  0.00      mode H  
ATOM   2505 HG21 VAL 1 258     162.036 163.096 143.296  1.00  0.00      mode H  
ATOM   2506 HG22 VAL 1 258     161.281 161.646 142.599  1.00  0.00      mode H  
ATOM   2507 HG23 VAL 1 258     160.744 163.253 142.088  1.00  0.00      mode H  
ATOM   2508  N   PHE 1 259     161.298 163.287 147.035  1.00  0.00      mode N  
ATOM   2509  CA  PHE 1 259     162.288 163.889 147.924  1.00  0.00      mode C  
ATOM   2510  C   PHE 1 259     162.923 162.950 148.957  1.00  0.00      mode C  
ATOM   2511  O   PHE 1 259     164.098 163.099 149.283  1.00  0.00      mode O  
ATOM   2512  CB  PHE 1 259     161.787 165.215 148.514  1.00  0.00      mode C  
ATOM   2513  CG  PHE 1 259     161.696 166.396 147.559  1.00  0.00      mode C  
ATOM   2514  CD1 PHE 1 259     162.790 166.779 146.757  1.00  0.00      mode C  
ATOM   2515  CD2 PHE 1 259     160.504 167.143 147.503  1.00  0.00      mode C  
ATOM   2516  CE1 PHE 1 259     162.676 167.875 145.883  1.00  0.00      mode C  
ATOM   2517  CE2 PHE 1 259     160.395 168.249 146.643  1.00  0.00      mode C  
ATOM   2518  CZ  PHE 1 259     161.477 168.605 145.821  1.00  0.00      mode C  
ATOM   2519  H   PHE 1 259     160.328 163.565 147.135  1.00  0.00      mode H  
ATOM   2520  HA  PHE 1 259     163.128 164.157 147.287  1.00  0.00      mode H  
ATOM   2521  HB2 PHE 1 259     160.807 165.039 148.947  1.00  0.00      mode H  
ATOM   2522  HB3 PHE 1 259     162.454 165.509 149.325  1.00  0.00      mode H  
ATOM   2523  HD1 PHE 1 259     163.720 166.233 146.800  1.00  0.00      mode H  
ATOM   2524  HD2 PHE 1 259     159.669 166.874 148.129  1.00  0.00      mode H  
ATOM   2525  HE1 PHE 1 259     163.510 168.156 145.258  1.00  0.00      mode H  
ATOM   2526  HE2 PHE 1 259     159.475 168.817 146.609  1.00  0.00      mode H  
ATOM   2527  HZ  PHE 1 259     161.388 169.441 145.141  1.00  0.00      mode H  
ATOM   2528  N   ALA 1 260     162.200 161.908 149.384  1.00  0.00      mode N  
ATOM   2529  CA  ALA 1 260     162.721 160.874 150.277  1.00  0.00      mode C  
ATOM   2530  C   ALA 1 260     163.777 159.999 149.585  1.00  0.00      mode C  
ATOM   2531  O   ALA 1 260     164.826 159.734 150.169  1.00  0.00      mode O  
ATOM   2532  CB  ALA 1 260     161.547 160.035 150.790  1.00  0.00      mode C  
ATOM   2533  H   ALA 1 260     161.220 161.856 149.122  1.00  0.00      mode H  
ATOM   2534  HA  ALA 1 260     163.199 161.354 151.132  1.00  0.00      mode H  
ATOM   2535  HB1 ALA 1 260     160.847 160.676 151.326  1.00  0.00      mode H  
ATOM   2536  HB2 ALA 1 260     161.029 159.567 149.953  1.00  0.00      mode H  
ATOM   2537  HB3 ALA 1 260     161.914 159.261 151.464  1.00  0.00      mode H  
ATOM   2538  N   LEU 1 261     163.551 159.628 148.317  1.00  0.00      mode N  
ATOM   2539  CA  LEU 1 261     164.529 158.895 147.504  1.00  0.00      mode C  
ATOM   2540  C   LEU 1 261     165.764 159.752 147.180  1.00  0.00      mode C  
ATOM   2541  O   LEU 1 261     166.884 159.244 147.225  1.00  0.00      mode O  
ATOM   2542  CB  LEU 1 261     163.847 158.397 146.217  1.00  0.00      mode C  
ATOM   2543  CG  LEU 1 261     162.819 157.272 146.441  1.00  0.00      mode C  
ATOM   2544  CD1 LEU 1 261     162.020 157.043 145.159  1.00  0.00      mode C  
ATOM   2545  CD2 LEU 1 261     163.485 155.946 146.817  1.00  0.00      mode C  
ATOM   2546  H   LEU 1 261     162.667 159.881 147.890  1.00  0.00      mode H  
ATOM   2547  HA  LEU 1 261     164.890 158.036 148.071  1.00  0.00      mode H  
ATOM   2548  HB2 LEU 1 261     163.349 159.245 145.743  1.00  0.00      mode H  
ATOM   2549  HB3 LEU 1 261     164.612 158.034 145.528  1.00  0.00      mode H  
ATOM   2550  HG  LEU 1 261     162.127 157.551 147.234  1.00  0.00      mode H  
ATOM   2551 HD11 LEU 1 261     161.507 157.965 144.883  1.00  0.00      mode H  
ATOM   2552 HD12 LEU 1 261     162.692 156.744 144.355  1.00  0.00      mode H  
ATOM   2553 HD13 LEU 1 261     161.278 156.261 145.321  1.00  0.00      mode H  
ATOM   2554 HD21 LEU 1 261     164.196 155.654 146.049  1.00  0.00      mode H  
ATOM   2555 HD22 LEU 1 261     164.007 156.032 147.765  1.00  0.00      mode H  
ATOM   2556 HD23 LEU 1 261     162.725 155.169 146.913  1.00  0.00      mode H  
ATOM   2557  N   ILE 1 262     165.579 161.056 146.930  1.00  0.00      mode N  
ATOM   2558  CA  ILE 1 262     166.682 162.014 146.732  1.00  0.00      mode C  
ATOM   2559  C   ILE 1 262     167.509 162.168 148.015  1.00  0.00      mode C  
ATOM   2560  O   ILE 1 262     168.726 161.997 147.977  1.00  0.00      mode O  
ATOM   2561  CB  ILE 1 262     166.144 163.365 146.193  1.00  0.00      mode C  
ATOM   2562  CG1 ILE 1 262     165.674 163.195 144.731  1.00  0.00      mode C  
ATOM   2563  CG2 ILE 1 262     167.195 164.491 146.284  1.00  0.00      mode C  
ATOM   2564  CD1 ILE 1 262     164.796 164.342 144.209  1.00  0.00      mode C  
ATOM   2565  H   ILE 1 262     164.627 161.397 146.856  1.00  0.00      mode H  
ATOM   2566  HA  ILE 1 262     167.366 161.612 145.986  1.00  0.00      mode H  
ATOM   2567  HB  ILE 1 262     165.290 163.659 146.805  1.00  0.00      mode H  
ATOM   2568 HG12 ILE 1 262     166.534 163.078 144.078  1.00  0.00      mode H  
ATOM   2569 HG13 ILE 1 262     165.080 162.287 144.648  1.00  0.00      mode H  
ATOM   2570 HG21 ILE 1 262     167.424 164.717 147.327  1.00  0.00      mode H  
ATOM   2571 HG22 ILE 1 262     168.113 164.187 145.777  1.00  0.00      mode H  
ATOM   2572 HG23 ILE 1 262     166.819 165.408 145.831  1.00  0.00      mode H  
ATOM   2573 HD11 ILE 1 262     163.937 164.482 144.862  1.00  0.00      mode H  
ATOM   2574 HD12 ILE 1 262     165.367 165.268 144.148  1.00  0.00      mode H  
ATOM   2575 HD13 ILE 1 262     164.442 164.094 143.208  1.00  0.00      mode H  
ATOM   2576  N   GLY 1 263     166.853 162.376 149.162  1.00  0.00      mode N  
ATOM   2577  CA  GLY 1 263     167.511 162.488 150.466  1.00  0.00      mode C  
ATOM   2578  C   GLY 1 263     168.259 161.215 150.878  1.00  0.00      mode C  
ATOM   2579  O   GLY 1 263     169.406 161.301 151.308  1.00  0.00      mode O  
ATOM   2580  H   GLY 1 263     165.847 162.502 149.127  1.00  0.00      mode H  
ATOM   2581  HA2 GLY 1 263     168.220 163.315 150.439  1.00  0.00      mode H  
ATOM   2582  HA3 GLY 1 263     166.755 162.699 151.221  1.00  0.00      mode H  
ATOM   2583  N   LEU 1 264     167.682 160.036 150.614  1.00  0.00      mode N  
ATOM   2584  CA  LEU 1 264     168.359 158.741 150.741  1.00  0.00      mode C  
ATOM   2585  C   LEU 1 264     169.640 158.711 149.893  1.00  0.00      mode C  
ATOM   2586  O   LEU 1 264     170.745 158.642 150.427  1.00  0.00      mode O  
ATOM   2587  CB  LEU 1 264     167.358 157.628 150.356  1.00  0.00      mode C  
ATOM   2588  CG  LEU 1 264     167.944 156.228 150.078  1.00  0.00      mode C  
ATOM   2589  CD1 LEU 1 264     168.456 155.558 151.345  1.00  0.00      mode C  
ATOM   2590  CD2 LEU 1 264     166.859 155.333 149.485  1.00  0.00      mode C  
ATOM   2591  H   LEU 1 264     166.721 160.032 150.287  1.00  0.00      mode H  
ATOM   2592  HA  LEU 1 264     168.662 158.598 151.778  1.00  0.00      mode H  
ATOM   2593  HB2 LEU 1 264     166.605 157.551 151.140  1.00  0.00      mode H  
ATOM   2594  HB3 LEU 1 264     166.844 157.942 149.447  1.00  0.00      mode H  
ATOM   2595  HG  LEU 1 264     168.755 156.291 149.352  1.00  0.00      mode H  
ATOM   2596 HD11 LEU 1 264     169.197 156.193 151.814  1.00  0.00      mode H  
ATOM   2597 HD12 LEU 1 264     167.639 155.395 152.047  1.00  0.00      mode H  
ATOM   2598 HD13 LEU 1 264     168.920 154.603 151.091  1.00  0.00      mode H  
ATOM   2599 HD21 LEU 1 264     166.014 155.277 150.167  1.00  0.00      mode H  
ATOM   2600 HD22 LEU 1 264     166.528 155.727 148.527  1.00  0.00      mode H  
ATOM   2601 HD23 LEU 1 264     167.250 154.326 149.328  1.00  0.00      mode H  
ATOM   2602  N   GLN 1 265     169.504 158.864 148.575  1.00  0.00      mode N  
ATOM   2603  CA  GLN 1 265     170.614 158.703 147.639  1.00  0.00      mode C  
ATOM   2604  C   GLN 1 265     171.689 159.806 147.781  1.00  0.00      mode C  
ATOM   2605  O   GLN 1 265     172.826 159.599 147.352  1.00  0.00      mode O  
ATOM   2606  CB  GLN 1 265     170.014 158.611 146.224  1.00  0.00      mode C  
ATOM   2607  CG  GLN 1 265     170.978 158.106 145.137  1.00  0.00      mode C  
ATOM   2608  CD  GLN 1 265     171.474 156.664 145.301  1.00  0.00      mode C  
ATOM   2609  NE2 GLN 1 265     170.679 155.721 145.771  1.00  0.00      mode N  
ATOM   2610  OE1 GLN 1 265     172.570 156.348 144.869  1.00  0.00      mode O  
ATOM   2611  H   GLN 1 265     168.573 159.020 148.198  1.00  0.00      mode H  
ATOM   2612  HA  GLN 1 265     171.096 157.753 147.872  1.00  0.00      mode H  
ATOM   2613  HB2 GLN 1 265     169.147 157.949 146.244  1.00  0.00      mode H  
ATOM   2614  HB3 GLN 1 265     169.662 159.605 145.943  1.00  0.00      mode H  
ATOM   2615  HG2 GLN 1 265     171.837 158.774 145.076  1.00  0.00      mode H  
ATOM   2616  HG3 GLN 1 265     170.452 158.162 144.184  1.00  0.00      mode H  
ATOM   2617 HE21 GLN 1 265     171.061 154.769 145.820  1.00  0.00      mode H  
ATOM   2618 HE22 GLN 1 265     169.784 155.939 146.176  1.00  0.00      mode H  
ATOM   2619  N   LEU 1 266     171.379 160.951 148.406  1.00  0.00      mode N  
ATOM   2620  CA  LEU 1 266     172.362 161.981 148.761  1.00  0.00      mode C  
ATOM   2621  C   LEU 1 266     173.021 161.793 150.134  1.00  0.00      mode C  
ATOM   2622  O   LEU 1 266     174.220 162.060 150.225  1.00  0.00      mode O  
ATOM   2623  CB  LEU 1 266     171.720 163.377 148.699  1.00  0.00      mode C  
ATOM   2624  CG  LEU 1 266     171.539 163.926 147.274  1.00  0.00      mode C  
ATOM   2625  CD1 LEU 1 266     170.874 165.303 147.367  1.00  0.00      mode C  
ATOM   2626  CD2 LEU 1 266     172.877 164.095 146.537  1.00  0.00      mode C  
ATOM   2627  H   LEU 1 266     170.408 161.110 148.653  1.00  0.00      mode H  
ATOM   2628  HA  LEU 1 266     173.178 161.943 148.045  1.00  0.00      mode H  
ATOM   2629  HB2 LEU 1 266     170.754 163.347 149.206  1.00  0.00      mode H  
ATOM   2630  HB3 LEU 1 266     172.352 164.077 149.248  1.00  0.00      mode H  
ATOM   2631  HG  LEU 1 266     170.894 163.259 146.703  1.00  0.00      mode H  
ATOM   2632 HD11 LEU 1 266     169.915 165.206 147.876  1.00  0.00      mode H  
ATOM   2633 HD12 LEU 1 266     171.510 165.990 147.927  1.00  0.00      mode H  
ATOM   2634 HD13 LEU 1 266     170.702 165.703 146.370  1.00  0.00      mode H  
ATOM   2635 HD21 LEU 1 266     173.590 164.618 147.170  1.00  0.00      mode H  
ATOM   2636 HD22 LEU 1 266     173.273 163.120 146.255  1.00  0.00      mode H  
ATOM   2637 HD23 LEU 1 266     172.730 164.664 145.620  1.00  0.00      mode H  
ATOM   2638  N   PHE 1 267     172.309 161.319 151.164  1.00  0.00      mode N  
ATOM   2639  CA  PHE 1 267     172.741 161.448 152.567  1.00  0.00      mode C  
ATOM   2640  C   PHE 1 267     172.870 160.118 153.340  1.00  0.00      mode C  
ATOM   2641  O   PHE 1 267     173.294 160.118 154.499  1.00  0.00      mode O  
ATOM   2642  CB  PHE 1 267     171.816 162.434 153.300  1.00  0.00      mode C  
ATOM   2643  CG  PHE 1 267     171.698 163.835 152.725  1.00  0.00      mode C  
ATOM   2644  CD1 PHE 1 267     172.819 164.682 152.631  1.00  0.00      mode C  
ATOM   2645  CD2 PHE 1 267     170.438 164.304 152.300  1.00  0.00      mode C  
ATOM   2646  CE1 PHE 1 267     172.681 165.980 152.106  1.00  0.00      mode C  
ATOM   2647  CE2 PHE 1 267     170.299 165.597 151.769  1.00  0.00      mode C  
ATOM   2648  CZ  PHE 1 267     171.422 166.435 151.671  1.00  0.00      mode C  
ATOM   2649  H   PHE 1 267     171.329 161.100 151.004  1.00  0.00      mode H  
ATOM   2650  HA  PHE 1 267     173.740 161.881 152.585  1.00  0.00      mode H  
ATOM   2651  HB2 PHE 1 267     170.827 161.994 153.336  1.00  0.00      mode H  
ATOM   2652  HB3 PHE 1 267     172.162 162.534 154.330  1.00  0.00      mode H  
ATOM   2653  HD1 PHE 1 267     173.786 164.332 152.960  1.00  0.00      mode H  
ATOM   2654  HD2 PHE 1 267     169.568 163.668 152.389  1.00  0.00      mode H  
ATOM   2655  HE1 PHE 1 267     173.541 166.631 152.032  1.00  0.00      mode H  
ATOM   2656  HE2 PHE 1 267     169.330 165.944 151.437  1.00  0.00      mode H  
ATOM   2657  HZ  PHE 1 267     171.318 167.430 151.264  1.00  0.00      mode H  
ATOM   2658  N   MET 1 268     172.533 158.979 152.725  1.00  0.00      mode N  
ATOM   2659  CA  MET 1 268     172.719 157.644 153.310  1.00  0.00      mode C  
ATOM   2660  C   MET 1 268     174.172 157.392 153.734  1.00  0.00      mode C  
ATOM   2661  O   MET 1 268     175.112 157.686 152.997  1.00  0.00      mode O  
ATOM   2662  CB  MET 1 268     172.238 156.558 152.334  1.00  0.00      mode C  
ATOM   2663  CG  MET 1 268     172.999 156.505 151.000  1.00  0.00      mode C  
ATOM   2664  SD  MET 1 268     172.155 155.527 149.729  1.00  0.00      mode S  
ATOM   2665  CE  MET 1 268     173.320 155.701 148.354  1.00  0.00      mode C  
ATOM   2666  H   MET 1 268     172.124 159.031 151.796  1.00  0.00      mode H  
ATOM   2667  HA  MET 1 268     172.091 157.585 154.200  1.00  0.00      mode H  
ATOM   2668  HB2 MET 1 268     171.193 156.755 152.127  1.00  0.00      mode H  
ATOM   2669  HB3 MET 1 268     172.303 155.583 152.817  1.00  0.00      mode H  
ATOM   2670  HG2 MET 1 268     173.989 156.080 151.173  1.00  0.00      mode H  
ATOM   2671  HG3 MET 1 268     173.125 157.516 150.615  1.00  0.00      mode H  
ATOM   2672  HE1 MET 1 268     173.382 156.748 148.058  1.00  0.00      mode H  
ATOM   2673  HE2 MET 1 268     174.303 155.340 148.661  1.00  0.00      mode H  
ATOM   2674  HE3 MET 1 268     172.969 155.107 147.507  1.00  0.00      mode H  
ATOM   2675  N   GLY 1 269     174.360 156.855 154.944  1.00  0.00      mode N  
ATOM   2676  CA  GLY 1 269     175.675 156.538 155.521  1.00  0.00      mode C  
ATOM   2677  C   GLY 1 269     176.514 157.746 155.973  1.00  0.00      mode C  
ATOM   2678  O   GLY 1 269     177.265 157.616 156.943  1.00  0.00      mode O  
ATOM   2679  H   GLY 1 269     173.543 156.674 155.508  1.00  0.00      mode H  
ATOM   2680  HA2 GLY 1 269     175.536 155.880 156.377  1.00  0.00      mode H  
ATOM   2681  HA3 GLY 1 269     176.256 155.999 154.770  1.00  0.00      mode H  
ATOM   2682  N   ASN 1 270     176.318 158.931 155.377  1.00  0.00      mode N  
ATOM   2683  CA  ASN 1 270     176.991 160.176 155.773  1.00  0.00      mode C  
ATOM   2684  C   ASN 1 270     176.747 160.510 157.255  1.00  0.00      mode C  
ATOM   2685  O   ASN 1 270     177.668 160.903 157.962  1.00  0.00      mode O  
ATOM   2686  CB  ASN 1 270     176.512 161.360 154.905  1.00  0.00      mode C  
ATOM   2687  CG  ASN 1 270     176.863 161.318 153.421  1.00  0.00      mode C  
ATOM   2688  ND2 ASN 1 270     177.007 162.474 152.811  1.00  0.00      mode N  
ATOM   2689  OD1 ASN 1 270     176.872 160.297 152.745  1.00  0.00      mode O  
ATOM   2690  H   ASN 1 270     175.753 158.949 154.535  1.00  0.00      mode H  
ATOM   2691  HA  ASN 1 270     178.069 160.055 155.641  1.00  0.00      mode H  
ATOM   2692  HB2 ASN 1 270     176.966 162.263 155.317  1.00  0.00      mode H  
ATOM   2693  HB3 ASN 1 270     175.436 161.474 154.996  1.00  0.00      mode H  
ATOM   2694 HD21 ASN 1 270     177.031 163.319 153.361  1.00  0.00      mode H  
ATOM   2695 HD22 ASN 1 270     177.122 162.463 151.816  1.00  0.00      mode H  
ATOM   2696  N   LEU 1 271     175.528 160.272 157.760  1.00  0.00      mode N  
ATOM   2697  CA  LEU 1 271     175.139 160.590 159.139  1.00  0.00      mode C  
ATOM   2698  C   LEU 1 271     175.774 159.696 160.232  1.00  0.00      mode C  
ATOM   2699  O   LEU 1 271     175.296 159.691 161.365  1.00  0.00      mode O  
ATOM   2700  CB  LEU 1 271     173.601 160.647 159.271  1.00  0.00      mode C  
ATOM   2701  CG  LEU 1 271     172.865 161.658 158.369  1.00  0.00      mode C  
ATOM   2702  CD1 LEU 1 271     171.385 161.645 158.751  1.00  0.00      mode C  
ATOM   2703  CD2 LEU 1 271     173.372 163.093 158.521  1.00  0.00      mode C  
ATOM   2704  H   LEU 1 271     174.822 159.922 157.128  1.00  0.00      mode H  
ATOM   2705  HA  LEU 1 271     175.517 161.587 159.335  1.00  0.00      mode H  
ATOM   2706  HB2 LEU 1 271     173.201 159.652 159.076  1.00  0.00      mode H  
ATOM   2707  HB3 LEU 1 271     173.359 160.903 160.304  1.00  0.00      mode H  
ATOM   2708  HG  LEU 1 271     172.965 161.357 157.327  1.00  0.00      mode H  
ATOM   2709 HD11 LEU 1 271     170.986 160.647 158.603  1.00  0.00      mode H  
ATOM   2710 HD12 LEU 1 271     171.256 161.938 159.795  1.00  0.00      mode H  
ATOM   2711 HD13 LEU 1 271     170.831 162.346 158.131  1.00  0.00      mode H  
ATOM   2712 HD21 LEU 1 271     173.295 163.402 159.564  1.00  0.00      mode H  
ATOM   2713 HD22 LEU 1 271     174.405 163.162 158.186  1.00  0.00      mode H  
ATOM   2714 HD23 LEU 1 271     172.766 163.760 157.912  1.00  0.00      mode H  
ATOM   2715  N   LYS 1 272     176.809 158.900 159.928  1.00  0.00      mode N  
ATOM   2716  CA  LYS 1 272     177.427 157.926 160.858  1.00  0.00      mode C  
ATOM   2717  C   LYS 1 272     178.813 158.353 161.364  1.00  0.00      mode C  
ATOM   2718  O   LYS 1 272     179.711 157.524 161.530  1.00  0.00      mode O  
ATOM   2719  CB  LYS 1 272     177.386 156.506 160.264  1.00  0.00      mode C  
ATOM   2720  CG  LYS 1 272     175.994 156.040 159.810  1.00  0.00      mode C  
ATOM   2721  CD  LYS 1 272     174.924 156.003 160.910  1.00  0.00      mode C  
ATOM   2722  CE  LYS 1 272     173.634 155.538 160.235  1.00  0.00      mode C  
ATOM   2723  NZ  LYS 1 272     172.485 155.423 161.159  1.00  0.00      mode N1+
ATOM   2724  H   LYS 1 272     177.177 158.973 158.984  1.00  0.00      mode H  
ATOM   2725  HA  LYS 1 272     176.827 157.896 161.767  1.00  0.00      mode H  
ATOM   2726  HB2 LYS 1 272     178.042 156.469 159.397  1.00  0.00      mode H  
ATOM   2727  HB3 LYS 1 272     177.761 155.798 161.007  1.00  0.00      mode H  
ATOM   2728  HG2 LYS 1 272     175.649 156.689 159.004  1.00  0.00      mode H  
ATOM   2729  HG3 LYS 1 272     176.101 155.036 159.397  1.00  0.00      mode H  
ATOM   2730  HD2 LYS 1 272     174.775 156.996 161.334  1.00  0.00      mode H  
ATOM   2731  HD3 LYS 1 272     175.222 155.305 161.695  1.00  0.00      mode H  
ATOM   2732  HE2 LYS 1 272     173.807 154.567 159.760  1.00  0.00      mode H  
ATOM   2733  HE3 LYS 1 272     173.375 156.247 159.440  1.00  0.00      mode H  
ATOM   2734  HZ1 LYS 1 272     172.640 154.720 161.867  1.00  0.00      mode H  
ATOM   2735  HZ2 LYS 1 272     172.250 156.314 161.575  1.00  0.00      mode H  
ATOM   2736  HZ3 LYS 1 272     171.684 155.136 160.580  1.00  0.00      mode H  
ATOM   2737  N   HIS 1 273     179.000 159.655 161.562  1.00  0.00      mode N  
ATOM   2738  CA  HIS 1 273     180.189 160.271 162.174  1.00  0.00      mode C  
ATOM   2739  C   HIS 1 273     179.836 160.893 163.544  1.00  0.00      mode C  
ATOM   2740  O   HIS 1 273     178.847 160.474 164.150  1.00  0.00      mode O  
ATOM   2741  CB  HIS 1 273     180.864 161.196 161.145  1.00  0.00      mode C  
ATOM   2742  CG  HIS 1 273     181.816 160.502 160.184  1.00  0.00      mode C  
ATOM   2743  CD2 HIS 1 273     183.107 160.893 159.971  1.00  0.00      mode C  
ATOM   2744  ND1 HIS 1 273     181.469 159.583 159.182  1.00  0.00      mode N  
ATOM   2745  CE1 HIS 1 273     182.549 159.477 158.387  1.00  0.00      mode C  
ATOM   2746  NE2 HIS 1 273     183.557 160.230 158.853  1.00  0.00      mode N  
ATOM   2747  H   HIS 1 273     178.216 160.255 161.362  1.00  0.00      mode H  
ATOM   2748  HA  HIS 1 273     180.914 159.490 162.410  1.00  0.00      mode H  
ATOM   2749  HB2 HIS 1 273     181.433 161.950 161.683  1.00  0.00      mode H  
ATOM   2750  HB3 HIS 1 273     180.103 161.724 160.566  1.00  0.00      mode H  
ATOM   2751  HD2 HIS 1 273     183.629 161.665 160.518  1.00  0.00      mode H  
ATOM   2752  HE1 HIS 1 273     182.592 158.899 157.474  1.00  0.00      mode H  
ATOM   2753  HE2 HIS 1 273     184.454 160.359 158.400  1.00  0.00      mode H  
ATOM   2754  N   LYS 1 274     180.734 161.687 164.159  1.00  0.00      mode N  
ATOM   2755  CA  LYS 1 274     180.767 161.820 165.632  1.00  0.00      mode C  
ATOM   2756  C   LYS 1 274     181.699 162.907 166.167  1.00  0.00      mode C  
ATOM   2757  O   LYS 1 274     182.754 163.100 165.577  1.00  0.00      mode O  
ATOM   2758  CB  LYS 1 274     181.320 160.482 166.143  1.00  0.00      mode C  
ATOM   2759  CG  LYS 1 274     181.024 160.160 167.607  1.00  0.00      mode C  
ATOM   2760  CD  LYS 1 274     181.172 158.655 167.800  1.00  0.00      mode C  
ATOM   2761  CE  LYS 1 274     182.646 158.237 167.833  1.00  0.00      mode C  
ATOM   2762  NZ  LYS 1 274     182.808 156.777 167.984  1.00  0.00      mode N1+
ATOM   2763  H   LYS 1 274     181.546 161.997 163.644  1.00  0.00      mode H  
ATOM   2764  HA  LYS 1 274     179.754 161.987 166.004  1.00  0.00      mode H  
ATOM   2765  HB2 LYS 1 274     180.896 159.684 165.536  1.00  0.00      mode H  
ATOM   2766  HB3 LYS 1 274     182.400 160.468 165.993  1.00  0.00      mode H  
ATOM   2767  HG2 LYS 1 274     181.706 160.686 168.268  1.00  0.00      mode H  
ATOM   2768  HG3 LYS 1 274     180.003 160.447 167.836  1.00  0.00      mode H  
ATOM   2769  HD2 LYS 1 274     180.652 158.174 166.979  1.00  0.00      mode H  
ATOM   2770  HD3 LYS 1 274     180.679 158.360 168.717  1.00  0.00      mode H  
ATOM   2771  HE2 LYS 1 274     183.121 158.747 168.671  1.00  0.00      mode H  
ATOM   2772  HE3 LYS 1 274     183.134 158.574 166.918  1.00  0.00      mode H  
ATOM   2773  HZ1 LYS 1 274     182.298 156.449 168.794  1.00  0.00      mode H  
ATOM   2774  HZ2 LYS 1 274     182.469 156.287 167.155  1.00  0.00      mode H  
ATOM   2775  HZ3 LYS 1 274     183.785 156.533 168.077  1.00  0.00      mode H  
ATOM   2776  N   CYS 1 275     181.488 163.290 167.430  1.00  0.00      mode N  
ATOM   2777  CA  CYS 1 275     182.565 163.653 168.362  1.00  0.00      mode C  
ATOM   2778  C   CYS 1 275     182.481 162.803 169.651  1.00  0.00      mode C  
ATOM   2779  O   CYS 1 275     181.437 162.796 170.305  1.00  0.00      mode O  
ATOM   2780  CB  CYS 1 275     182.525 165.157 168.675  1.00  0.00      mode C  
ATOM   2781  SG  CYS 1 275     182.857 166.128 167.179  1.00  0.00      mode S  
ATOM   2782  H   CYS 1 275     180.590 163.078 167.831  1.00  0.00      mode H  
ATOM   2783  HA  CYS 1 275     183.528 163.441 167.892  1.00  0.00      mode H  
ATOM   2784  HB2 CYS 1 275     183.280 165.393 169.428  1.00  0.00      mode H  
ATOM   2785  HB3 CYS 1 275     181.544 165.428 169.067  1.00  0.00      mode H  
ATOM   2786  HG  CYS 1 275     182.946 165.103 166.321  1.00  0.00      mode H  
ATOM   2787  N   PHE 1 276     183.566 162.130 170.044  1.00  0.00      mode N  
ATOM   2788  CA  PHE 1 276     183.720 161.336 171.285  1.00  0.00      mode C  
ATOM   2789  C   PHE 1 276     184.881 161.772 172.191  1.00  0.00      mode C  
ATOM   2790  O   PHE 1 276     185.798 162.471 171.746  1.00  0.00      mode O  
ATOM   2791  CB  PHE 1 276     183.674 159.802 171.069  1.00  0.00      mode C  
ATOM   2792  CG  PHE 1 276     182.352 159.026 171.070  1.00  0.00      mode C  
ATOM   2793  CD1 PHE 1 276     181.083 159.635 171.125  1.00  0.00      mode C  
ATOM   2794  CD2 PHE 1 276     182.414 157.617 171.062  1.00  0.00      mode C  
ATOM   2795  CE1 PHE 1 276     179.906 158.867 171.154  1.00  0.00      mode C  
ATOM   2796  CE2 PHE 1 276     181.239 156.839 171.068  1.00  0.00      mode C  
ATOM   2797  CZ  PHE 1 276     179.982 157.465 171.112  1.00  0.00      mode C  
ATOM   2798  H   PHE 1 276     184.414 162.263 169.499  1.00  0.00      mode H  
ATOM   2799  HA  PHE 1 276     182.854 161.556 171.907  1.00  0.00      mode H  
ATOM   2800  HB2 PHE 1 276     184.209 159.581 170.146  1.00  0.00      mode H  
ATOM   2801  HB3 PHE 1 276     184.272 159.348 171.861  1.00  0.00      mode H  
ATOM   2802  HD1 PHE 1 276     180.997 160.698 171.166  1.00  0.00      mode H  
ATOM   2803  HD2 PHE 1 276     183.381 157.133 171.085  1.00  0.00      mode H  
ATOM   2804  HE1 PHE 1 276     178.940 159.348 171.211  1.00  0.00      mode H  
ATOM   2805  HE2 PHE 1 276     181.299 155.758 171.084  1.00  0.00      mode H  
ATOM   2806  HZ  PHE 1 276     179.076 156.876 171.124  1.00  0.00      mode H  
ATOM   2807  N   ARG 1 277     184.804 161.423 173.482  1.00  0.00      mode N  
ATOM   2808  CA  ARG 1 277     185.784 161.852 174.484  1.00  0.00      mode C  
ATOM   2809  C   ARG 1 277     187.085 161.039 174.402  1.00  0.00      mode C  
ATOM   2810  O   ARG 1 277     187.049 159.839 174.637  1.00  0.00      mode O  
ATOM   2811  CB  ARG 1 277     185.161 161.889 175.890  1.00  0.00      mode C  
ATOM   2812  CG  ARG 1 277     183.976 162.880 175.933  1.00  0.00      mode C  
ATOM   2813  CD  ARG 1 277     183.613 163.151 177.408  1.00  0.00      mode C  
ATOM   2814  NE  ARG 1 277     182.328 163.876 177.373  1.00  0.00      mode N  
ATOM   2815  CZ  ARG 1 277     182.144 165.189 177.385  1.00  0.00      mode C  
ATOM   2816  NH1 ARG 1 277     180.932 165.661 177.276  1.00  0.00      mode N  
ATOM   2817  NH2 ARG 1 277     183.110 166.061 177.438  1.00  0.00      mode N1+
ATOM   2818  H   ARG 1 277     184.017 160.853 173.780  1.00  0.00      mode H  
ATOM   2819  HA  ARG 1 277     186.026 162.868 174.233  1.00  0.00      mode H  
ATOM   2820  HB2 ARG 1 277     184.823 160.890 176.162  1.00  0.00      mode H  
ATOM   2821  HB3 ARG 1 277     185.925 162.204 176.604  1.00  0.00      mode H  
ATOM   2822  HG2 ARG 1 277     183.119 162.448 175.416  1.00  0.00      mode H  
ATOM   2823  HG3 ARG 1 277     184.247 163.822 175.452  1.00  0.00      mode H  
ATOM   2824  HD2 ARG 1 277     184.390 163.746 177.874  1.00  0.00      mode H  
ATOM   2825  HD3 ARG 1 277     183.460 162.206 177.914  1.00  0.00      mode H  
ATOM   2826  HE  ARG 1 277     181.495 163.355 177.123  1.00  0.00      mode H  
ATOM   2827 HH11 ARG 1 277     180.188 165.016 177.037  1.00  0.00      mode H  
ATOM   2828 HH12 ARG 1 277     180.767 166.654 177.316  1.00  0.00      mode H  
ATOM   2829 HH21 ARG 1 277     182.907 167.021 177.193  1.00  0.00      mode H  
ATOM   2830 HH22 ARG 1 277     184.074 165.756 177.471  1.00  0.00      mode H  
ATOM   2831  N   ASN 1 278     188.229 161.696 174.144  1.00  0.00      mode N  
ATOM   2832  CA  ASN 1 278     189.578 161.110 174.003  1.00  0.00      mode C  
ATOM   2833  C   ASN 1 278     189.651 159.726 173.308  1.00  0.00      mode C  
ATOM   2834  O   ASN 1 278     189.781 159.657 172.089  1.00  0.00      mode O  
ATOM   2835  CB  ASN 1 278     190.346 161.203 175.341  1.00  0.00      mode C  
ATOM   2836  CG  ASN 1 278     190.969 162.580 175.522  1.00  0.00      mode C  
ATOM   2837  ND2 ASN 1 278     190.389 163.446 176.320  1.00  0.00      mode N  
ATOM   2838  OD1 ASN 1 278     192.018 162.866 174.975  1.00  0.00      mode O  
ATOM   2839  H   ASN 1 278     188.162 162.697 174.006  1.00  0.00      mode H  
ATOM   2840  HA  ASN 1 278     190.112 161.760 173.302  1.00  0.00      mode H  
ATOM   2841  HB2 ASN 1 278     191.177 160.494 175.329  1.00  0.00      mode H  
ATOM   2842  HB3 ASN 1 278     189.691 160.962 176.181  1.00  0.00      mode H  
ATOM   2843 HD21 ASN 1 278     189.537 163.237 176.801  1.00  0.00      mode H  
ATOM   2844 HD22 ASN 1 278     190.785 164.374 176.280  1.00  0.00      mode H  
ATOM   2845  N   SER 1 279     189.571 158.636 174.076  1.00  0.00      mode N  
ATOM   2846  CA  SER 1 279     189.533 157.237 173.612  1.00  0.00      mode C  
ATOM   2847  C   SER 1 279     188.487 156.405 174.381  1.00  0.00      mode C  
ATOM   2848  O   SER 1 279     188.751 155.309 174.879  1.00  0.00      mode O  
ATOM   2849  CB  SER 1 279     190.939 156.614 173.597  1.00  0.00      mode C  
ATOM   2850  OG  SER 1 279     191.624 156.836 174.814  1.00  0.00      mode O  
ATOM   2851  H   SER 1 279     189.414 158.783 175.061  1.00  0.00      mode H  
ATOM   2852  HA  SER 1 279     189.189 157.239 172.578  1.00  0.00      mode H  
ATOM   2853  HB2 SER 1 279     191.512 157.061 172.783  1.00  0.00      mode H  
ATOM   2854  HB3 SER 1 279     190.860 155.544 173.410  1.00  0.00      mode H  
ATOM   2855  HG  SER 1 279     192.043 157.699 174.772  1.00  0.00      mode H  
ATOM   2856  N   LEU 1 280     187.294 156.982 174.537  1.00  0.00      mode N  
ATOM   2857  CA  LEU 1 280     186.185 156.533 175.378  1.00  0.00      mode C  
ATOM   2858  C   LEU 1 280     184.849 156.690 174.628  1.00  0.00      mode C  
ATOM   2859  O   LEU 1 280     184.680 157.596 173.814  1.00  0.00      mode O  
ATOM   2860  CB  LEU 1 280     186.259 157.354 176.685  1.00  0.00      mode C  
ATOM   2861  CG  LEU 1 280     185.129 157.152 177.706  1.00  0.00      mode C  
ATOM   2862  CD1 LEU 1 280     185.165 155.753 178.321  1.00  0.00      mode C  
ATOM   2863  CD2 LEU 1 280     185.261 158.187 178.826  1.00  0.00      mode C  
ATOM   2864  H   LEU 1 280     187.159 157.887 174.097  1.00  0.00      mode H  
ATOM   2865  HA  LEU 1 280     186.322 155.476 175.611  1.00  0.00      mode H  
ATOM   2866  HB2 LEU 1 280     187.215 157.149 177.169  1.00  0.00      mode H  
ATOM   2867  HB3 LEU 1 280     186.242 158.409 176.413  1.00  0.00      mode H  
ATOM   2868  HG  LEU 1 280     184.168 157.303 177.218  1.00  0.00      mode H  
ATOM   2869 HD11 LEU 1 280     185.026 154.996 177.551  1.00  0.00      mode H  
ATOM   2870 HD12 LEU 1 280     186.124 155.590 178.818  1.00  0.00      mode H  
ATOM   2871 HD13 LEU 1 280     184.360 155.661 179.051  1.00  0.00      mode H  
ATOM   2872 HD21 LEU 1 280     186.217 158.068 179.338  1.00  0.00      mode H  
ATOM   2873 HD22 LEU 1 280     185.195 159.191 178.408  1.00  0.00      mode H  
ATOM   2874 HD23 LEU 1 280     184.448 158.051 179.543  1.00  0.00      mode H  
ATOM   2875  N   GLU 1 281     183.871 155.820 174.905  1.00  0.00      mode N  
ATOM   2876  CA  GLU 1 281     182.571 155.860 174.207  1.00  0.00      mode C  
ATOM   2877  C   GLU 1 281     181.597 156.962 174.704  1.00  0.00      mode C  
ATOM   2878  O   GLU 1 281     180.430 156.983 174.313  1.00  0.00      mode O  
ATOM   2879  CB  GLU 1 281     181.941 154.456 174.034  1.00  0.00      mode C  
ATOM   2880  CG  GLU 1 281     181.468 153.759 175.331  1.00  0.00      mode C  
ATOM   2881  CD  GLU 1 281     180.504 152.564 175.058  1.00  0.00      mode C  
ATOM   2882  OE1 GLU 1 281     180.350 151.733 175.977  1.00  0.00      mode O  
ATOM   2883  OE2 GLU 1 281     179.796 152.552 174.027  1.00  0.00      mode O1-
ATOM   2884  H   GLU 1 281     184.037 155.102 175.595  1.00  0.00      mode H  
ATOM   2885  HA  GLU 1 281     182.798 156.170 173.193  1.00  0.00      mode H  
ATOM   2886  HB2 GLU 1 281     181.112 154.573 173.335  1.00  0.00      mode H  
ATOM   2887  HB3 GLU 1 281     182.653 153.804 173.523  1.00  0.00      mode H  
ATOM   2888  HG2 GLU 1 281     180.932 154.496 175.936  1.00  0.00      mode H  
ATOM   2889  HG3 GLU 1 281     182.338 153.442 175.901  1.00  0.00      mode H  
ATOM   2890  N   ASN 1 282     182.048 157.906 175.533  1.00  0.00      mode N  
ATOM   2891  CA  ASN 1 282     181.248 159.057 175.956  1.00  0.00      mode C  
ATOM   2892  C   ASN 1 282     181.098 160.081 174.818  1.00  0.00      mode C  
ATOM   2893  O   ASN 1 282     182.089 160.466 174.189  1.00  0.00      mode O  
ATOM   2894  CB  ASN 1 282     181.861 159.707 177.211  1.00  0.00      mode C  
ATOM   2895  CG  ASN 1 282     181.683 158.884 178.479  1.00  0.00      mode C  
ATOM   2896  ND2 ASN 1 282     181.508 159.528 179.610  1.00  0.00      mode N  
ATOM   2897  OD1 ASN 1 282     181.739 157.667 178.492  1.00  0.00      mode O  
ATOM   2898  H   ASN 1 282     183.026 157.888 175.779  1.00  0.00      mode H  
ATOM   2899  HA  ASN 1 282     180.248 158.705 176.217  1.00  0.00      mode H  
ATOM   2900  HB2 ASN 1 282     181.374 160.668 177.367  1.00  0.00      mode H  
ATOM   2901  HB3 ASN 1 282     182.924 159.883 177.059  1.00  0.00      mode H  
ATOM   2902 HD21 ASN 1 282     181.441 160.528 179.638  1.00  0.00      mode H  
ATOM   2903 HD22 ASN 1 282     181.360 158.951 180.418  1.00  0.00      mode H  
ATOM   2904  N   ASN 1 283     179.895 160.635 174.649  1.00  0.00      mode N  
ATOM   2905  CA  ASN 1 283     179.683 161.806 173.803  1.00  0.00      mode C  
ATOM   2906  C   ASN 1 283     180.285 163.086 174.405  1.00  0.00      mode C  
ATOM   2907  O   ASN 1 283     180.129 163.398 175.588  1.00  0.00      mode O  
ATOM   2908  CB  ASN 1 283     178.203 161.971 173.382  1.00  0.00      mode C  
ATOM   2909  CG  ASN 1 283     177.167 161.930 174.502  1.00  0.00      mode C  
ATOM   2910  ND2 ASN 1 283     175.923 162.234 174.197  1.00  0.00      mode N  
ATOM   2911  OD1 ASN 1 283     177.452 161.582 175.637  1.00  0.00      mode O  
ATOM   2912  H   ASN 1 283     179.123 160.354 175.240  1.00  0.00      mode H  
ATOM   2913  HA  ASN 1 283     180.233 161.630 172.884  1.00  0.00      mode H  
ATOM   2914  HB2 ASN 1 283     177.948 161.167 172.694  1.00  0.00      mode H  
ATOM   2915  HB3 ASN 1 283     178.092 162.918 172.854  1.00  0.00      mode H  
ATOM   2916 HD21 ASN 1 283     175.651 162.472 173.263  1.00  0.00      mode H  
ATOM   2917 HD22 ASN 1 283     175.241 162.115 174.938  1.00  0.00      mode H  
ATOM   2918  N   GLU 1 284     180.949 163.868 173.554  1.00  0.00      mode N  
ATOM   2919  CA  GLU 1 284     181.237 165.282 173.807  1.00  0.00      mode C  
ATOM   2920  C   GLU 1 284     179.922 166.086 173.715  1.00  0.00      mode C  
ATOM   2921  O   GLU 1 284     179.210 165.945 172.725  1.00  0.00      mode O  
ATOM   2922  CB  GLU 1 284     182.281 165.747 172.772  1.00  0.00      mode C  
ATOM   2923  CG  GLU 1 284     183.054 166.982 173.232  1.00  0.00      mode C  
ATOM   2924  CD  GLU 1 284     182.134 168.117 173.674  1.00  0.00      mode C  
ATOM   2925  OE1 GLU 1 284     181.434 168.680 172.802  1.00  0.00      mode O  
ATOM   2926  OE2 GLU 1 284     182.007 168.274 174.912  1.00  0.00      mode O1-
ATOM   2927  H   GLU 1 284     181.119 163.525 172.621  1.00  0.00      mode H  
ATOM   2928  HA  GLU 1 284     181.662 165.398 174.799  1.00  0.00      mode H  
ATOM   2929  HB2 GLU 1 284     183.009 164.946 172.612  1.00  0.00      mode H  
ATOM   2930  HB3 GLU 1 284     181.786 165.948 171.819  1.00  0.00      mode H  
ATOM   2931  HG2 GLU 1 284     183.708 167.314 172.419  1.00  0.00      mode H  
ATOM   2932  HG3 GLU 1 284     183.665 166.671 174.081  1.00  0.00      mode H  
ATOM   2933  N   THR 1 285     179.578 166.930 174.691  1.00  0.00      mode N  
ATOM   2934  CA  THR 1 285     178.442 167.857 174.553  1.00  0.00      mode C  
ATOM   2935  C   THR 1 285     178.646 169.123 175.400  1.00  0.00      mode C  
ATOM   2936  O   THR 1 285     178.990 169.013 176.581  1.00  0.00      mode O  
ATOM   2937  CB  THR 1 285     177.074 167.210 174.880  1.00  0.00      mode C  
ATOM   2938  CG2 THR 1 285     176.817 165.749 174.492  1.00  0.00      mode C  
ATOM   2939  OG1 THR 1 285     176.748 167.333 176.251  1.00  0.00      mode O  
ATOM   2940  H   THR 1 285     180.326 167.237 175.304  1.00  0.00      mode H  
ATOM   2941  HA  THR 1 285     178.410 168.173 173.509  1.00  0.00      mode H  
ATOM   2942  HB  THR 1 285     176.348 167.770 174.304  1.00  0.00      mode H  
ATOM   2943  HG1 THR 1 285     177.542 167.511 176.724  1.00  0.00      mode H  
ATOM   2944 HG21 THR 1 285     176.824 165.644 173.408  1.00  0.00      mode H  
ATOM   2945 HG22 THR 1 285     177.561 165.092 174.942  1.00  0.00      mode H  
ATOM   2946 HG23 THR 1 285     175.831 165.452 174.854  1.00  0.00      mode H  
ATOM   2947  N   LEU 1 286     178.330 170.298 174.839  1.00  0.00      mode N  
ATOM   2948  CA  LEU 1 286     178.463 171.615 175.484  1.00  0.00      mode C  
ATOM   2949  C   LEU 1 286     177.129 172.175 176.038  1.00  0.00      mode C  
ATOM   2950  O   LEU 1 286     176.443 172.962 175.391  1.00  0.00      mode O  
ATOM   2951  CB  LEU 1 286     179.131 172.598 174.498  1.00  0.00      mode C  
ATOM   2952  CG  LEU 1 286     180.538 172.202 174.001  1.00  0.00      mode C  
ATOM   2953  CD1 LEU 1 286     181.063 173.269 173.036  1.00  0.00      mode C  
ATOM   2954  CD2 LEU 1 286     181.544 172.078 175.147  1.00  0.00      mode C  
ATOM   2955  H   LEU 1 286     178.071 170.293 173.865  1.00  0.00      mode H  
ATOM   2956  HA  LEU 1 286     179.126 171.515 176.344  1.00  0.00      mode H  
ATOM   2957  HB2 LEU 1 286     178.480 172.710 173.628  1.00  0.00      mode H  
ATOM   2958  HB3 LEU 1 286     179.198 173.573 174.983  1.00  0.00      mode H  
ATOM   2959  HG  LEU 1 286     180.484 171.256 173.467  1.00  0.00      mode H  
ATOM   2960 HD11 LEU 1 286     180.373 173.370 172.198  1.00  0.00      mode H  
ATOM   2961 HD12 LEU 1 286     181.149 174.229 173.546  1.00  0.00      mode H  
ATOM   2962 HD13 LEU 1 286     182.037 172.969 172.653  1.00  0.00      mode H  
ATOM   2963 HD21 LEU 1 286     181.567 172.995 175.736  1.00  0.00      mode H  
ATOM   2964 HD22 LEU 1 286     181.271 171.235 175.783  1.00  0.00      mode H  
ATOM   2965 HD23 LEU 1 286     182.536 171.872 174.745  1.00  0.00      mode H  
ATOM   2966  N   GLU 1 287     176.828 171.846 177.294  1.00  0.00      mode N  
ATOM   2967  CA  GLU 1 287     175.794 172.462 178.150  1.00  0.00      mode C  
ATOM   2968  C   GLU 1 287     174.326 172.322 177.676  1.00  0.00      mode C  
ATOM   2969  O   GLU 1 287     173.675 171.336 178.021  1.00  0.00      mode O  
ATOM   2970  CB  GLU 1 287     176.211 173.899 178.544  1.00  0.00      mode C  
ATOM   2971  CG  GLU 1 287     175.666 174.307 179.920  1.00  0.00      mode C  
ATOM   2972  CD  GLU 1 287     176.287 173.452 181.040  1.00  0.00      mode C  
ATOM   2973  OE1 GLU 1 287     177.534 173.472 181.175  1.00  0.00      mode O  
ATOM   2974  OE2 GLU 1 287     175.508 172.719 181.690  1.00  0.00      mode O1-
ATOM   2975  H   GLU 1 287     177.441 171.186 177.747  1.00  0.00      mode H  
ATOM   2976  HA  GLU 1 287     175.819 171.878 179.072  1.00  0.00      mode H  
ATOM   2977  HB2 GLU 1 287     177.301 173.970 178.571  1.00  0.00      mode H  
ATOM   2978  HB3 GLU 1 287     175.860 174.610 177.794  1.00  0.00      mode H  
ATOM   2979  HG2 GLU 1 287     174.577 174.205 179.918  1.00  0.00      mode H  
ATOM   2980  HG3 GLU 1 287     175.906 175.359 180.096  1.00  0.00      mode H  
ATOM   2981  N   SER 1 288     173.750 173.285 176.939  1.00  0.00      mode N  
ATOM   2982  CA  SER 1 288     172.296 173.367 176.663  1.00  0.00      mode C  
ATOM   2983  C   SER 1 288     171.829 172.447 175.513  1.00  0.00      mode C  
ATOM   2984  O   SER 1 288     171.134 172.873 174.589  1.00  0.00      mode O  
ATOM   2985  CB  SER 1 288     171.868 174.831 176.485  1.00  0.00      mode C  
ATOM   2986  OG  SER 1 288     170.475 174.932 176.276  1.00  0.00      mode O  
ATOM   2987  H   SER 1 288     174.356 173.995 176.547  1.00  0.00      mode H  
ATOM   2988  HA  SER 1 288     171.781 173.007 177.556  1.00  0.00      mode H  
ATOM   2989  HB2 SER 1 288     172.388 175.269 175.636  1.00  0.00      mode H  
ATOM   2990  HB3 SER 1 288     172.131 175.390 177.383  1.00  0.00      mode H  
ATOM   2991  HG  SER 1 288     170.281 174.424 175.472  1.00  0.00      mode H  
ATOM   2992  N   ILE 1 289     172.262 171.189 175.548  1.00  0.00      mode N  
ATOM   2993  CA  ILE 1 289     172.245 170.253 174.420  1.00  0.00      mode C  
ATOM   2994  C   ILE 1 289     170.923 169.477 174.353  1.00  0.00      mode C  
ATOM   2995  O   ILE 1 289     170.606 168.733 175.275  1.00  0.00      mode O  
ATOM   2996  CB  ILE 1 289     173.468 169.317 174.546  1.00  0.00      mode C  
ATOM   2997  CG1 ILE 1 289     174.789 170.128 174.574  1.00  0.00      mode C  
ATOM   2998  CG2 ILE 1 289     173.467 168.212 173.469  1.00  0.00      mode C  
ATOM   2999  CD1 ILE 1 289     175.224 170.790 173.263  1.00  0.00      mode C  
ATOM   3000  H   ILE 1 289     172.779 170.910 176.377  1.00  0.00      mode H  
ATOM   3001  HA  ILE 1 289     172.345 170.828 173.503  1.00  0.00      mode H  
ATOM   3002  HB  ILE 1 289     173.392 168.811 175.511  1.00  0.00      mode H  
ATOM   3003 HG12 ILE 1 289     174.724 170.905 175.329  1.00  0.00      mode H  
ATOM   3004 HG13 ILE 1 289     175.587 169.489 174.924  1.00  0.00      mode H  
ATOM   3005 HG21 ILE 1 289     172.607 167.559 173.601  1.00  0.00      mode H  
ATOM   3006 HG22 ILE 1 289     173.435 168.646 172.471  1.00  0.00      mode H  
ATOM   3007 HG23 ILE 1 289     174.362 167.600 173.561  1.00  0.00      mode H  
ATOM   3008 HD11 ILE 1 289     175.278 170.062 172.456  1.00  0.00      mode H  
ATOM   3009 HD12 ILE 1 289     174.526 171.589 173.017  1.00  0.00      mode H  
ATOM   3010 HD13 ILE 1 289     176.209 171.236 173.383  1.00  0.00      mode H  
ATOM   3011  N   MET 1 290     170.197 169.612 173.237  1.00  0.00      mode N  
ATOM   3012  CA  MET 1 290     168.922 168.941 172.909  1.00  0.00      mode C  
ATOM   3013  C   MET 1 290     168.770 168.829 171.380  1.00  0.00      mode C  
ATOM   3014  O   MET 1 290     169.398 169.596 170.656  1.00  0.00      mode O  
ATOM   3015  CB  MET 1 290     167.720 169.729 173.461  1.00  0.00      mode C  
ATOM   3016  CG  MET 1 290     167.617 169.842 174.987  1.00  0.00      mode C  
ATOM   3017  SD  MET 1 290     167.498 168.284 175.911  1.00  0.00      mode S  
ATOM   3018  CE  MET 1 290     167.217 168.889 177.594  1.00  0.00      mode C  
ATOM   3019  H   MET 1 290     170.577 170.210 172.513  1.00  0.00      mode H  
ATOM   3020  HA  MET 1 290     168.908 167.937 173.336  1.00  0.00      mode H  
ATOM   3021  HB2 MET 1 290     166.809 169.260 173.102  1.00  0.00      mode H  
ATOM   3022  HB3 MET 1 290     167.747 170.739 173.048  1.00  0.00      mode H  
ATOM   3023  HG2 MET 1 290     166.705 170.402 175.185  1.00  0.00      mode H  
ATOM   3024  HG3 MET 1 290     168.463 170.415 175.365  1.00  0.00      mode H  
ATOM   3025  HE1 MET 1 290     168.056 169.505 177.909  1.00  0.00      mode H  
ATOM   3026  HE2 MET 1 290     166.291 169.469 177.624  1.00  0.00      mode H  
ATOM   3027  HE3 MET 1 290     167.114 168.037 178.267  1.00  0.00      mode H  
ATOM   3028  N   ASN 1 291     167.952 167.910 170.857  1.00  0.00      mode N  
ATOM   3029  CA  ASN 1 291     167.716 167.757 169.406  1.00  0.00      mode C  
ATOM   3030  C   ASN 1 291     166.687 168.741 168.814  1.00  0.00      mode C  
ATOM   3031  O   ASN 1 291     166.683 168.983 167.611  1.00  0.00      mode O  
ATOM   3032  CB  ASN 1 291     167.396 166.289 169.049  1.00  0.00      mode C  
ATOM   3033  CG  ASN 1 291     166.511 165.566 170.054  1.00  0.00      mode C  
ATOM   3034  ND2 ASN 1 291     165.372 165.069 169.641  1.00  0.00      mode N  
ATOM   3035  OD1 ASN 1 291     166.941 165.267 171.153  1.00  0.00      mode O  
ATOM   3036  H   ASN 1 291     167.404 167.328 171.489  1.00  0.00      mode H  
ATOM   3037  HA  ASN 1 291     168.642 168.007 168.887  1.00  0.00      mode H  
ATOM   3038  HB2 ASN 1 291     168.329 165.732 169.005  1.00  0.00      mode H  
ATOM   3039  HB3 ASN 1 291     166.944 166.247 168.057  1.00  0.00      mode H  
ATOM   3040 HD21 ASN 1 291     165.172 165.072 168.640  1.00  0.00      mode H  
ATOM   3041 HD22 ASN 1 291     164.835 164.566 170.325  1.00  0.00      mode H  
ATOM   3042  N   THR 1 292     165.844 169.328 169.658  1.00  0.00      mode N  
ATOM   3043  CA  THR 1 292     164.776 170.293 169.358  1.00  0.00      mode C  
ATOM   3044  C   THR 1 292     164.579 171.237 170.562  1.00  0.00      mode C  
ATOM   3045  O   THR 1 292     165.297 171.132 171.557  1.00  0.00      mode O  
ATOM   3046  CB  THR 1 292     163.470 169.566 168.965  1.00  0.00      mode C  
ATOM   3047  CG2 THR 1 292     163.534 168.884 167.601  1.00  0.00      mode C  
ATOM   3048  OG1 THR 1 292     163.089 168.558 169.870  1.00  0.00      mode O  
ATOM   3049  H   THR 1 292     165.867 168.985 170.617  1.00  0.00      mode H  
ATOM   3050  HA  THR 1 292     165.084 170.905 168.510  1.00  0.00      mode H  
ATOM   3051  HB  THR 1 292     162.669 170.302 168.920  1.00  0.00      mode H  
ATOM   3052  HG1 THR 1 292     163.859 168.281 170.419  1.00  0.00      mode H  
ATOM   3053 HG21 THR 1 292     163.923 169.580 166.859  1.00  0.00      mode H  
ATOM   3054 HG22 THR 1 292     164.181 168.006 167.647  1.00  0.00      mode H  
ATOM   3055 HG23 THR 1 292     162.533 168.571 167.309  1.00  0.00      mode H  
ATOM   3056  N   LEU 1 293     163.689 172.237 170.477  1.00  0.00      mode N  
ATOM   3057  CA  LEU 1 293     163.521 173.278 171.514  1.00  0.00      mode C  
ATOM   3058  C   LEU 1 293     162.640 172.777 172.684  1.00  0.00      mode C  
ATOM   3059  O   LEU 1 293     161.525 173.247 172.916  1.00  0.00      mode O  
ATOM   3060  CB  LEU 1 293     163.020 174.606 170.900  1.00  0.00      mode C  
ATOM   3061  CG  LEU 1 293     164.074 175.417 170.109  1.00  0.00      mode C  
ATOM   3062  CD1 LEU 1 293     164.412 174.884 168.711  1.00  0.00      mode C  
ATOM   3063  CD2 LEU 1 293     163.571 176.851 169.929  1.00  0.00      mode C  
ATOM   3064  H   LEU 1 293     163.064 172.257 169.685  1.00  0.00      mode H  
ATOM   3065  HA  LEU 1 293     164.503 173.477 171.949  1.00  0.00      mode H  
ATOM   3066  HB2 LEU 1 293     162.133 174.429 170.293  1.00  0.00      mode H  
ATOM   3067  HB3 LEU 1 293     162.706 175.232 171.736  1.00  0.00      mode H  
ATOM   3068  HG  LEU 1 293     164.994 175.453 170.692  1.00  0.00      mode H  
ATOM   3069 HD11 LEU 1 293     164.776 173.860 168.762  1.00  0.00      mode H  
ATOM   3070 HD12 LEU 1 293     163.544 174.946 168.055  1.00  0.00      mode H  
ATOM   3071 HD13 LEU 1 293     165.202 175.493 168.274  1.00  0.00      mode H  
ATOM   3072 HD21 LEU 1 293     162.614 176.846 169.407  1.00  0.00      mode H  
ATOM   3073 HD22 LEU 1 293     163.437 177.326 170.903  1.00  0.00      mode H  
ATOM   3074 HD23 LEU 1 293     164.292 177.433 169.356  1.00  0.00      mode H  
ATOM   3075  N   GLU 1 294     163.118 171.717 173.330  1.00  0.00      mode N  
ATOM   3076  CA  GLU 1 294     162.315 170.785 174.127  1.00  0.00      mode C  
ATOM   3077  C   GLU 1 294     161.726 171.352 175.423  1.00  0.00      mode C  
ATOM   3078  O   GLU 1 294     162.410 171.966 176.239  1.00  0.00      mode O  
ATOM   3079  CB  GLU 1 294     163.139 169.514 174.403  1.00  0.00      mode C  
ATOM   3080  CG  GLU 1 294     163.188 168.668 173.123  1.00  0.00      mode C  
ATOM   3081  CD  GLU 1 294     164.496 167.913 172.879  1.00  0.00      mode C  
ATOM   3082  OE1 GLU 1 294     165.095 167.427 173.852  1.00  0.00      mode O  
ATOM   3083  OE2 GLU 1 294     164.891 167.825 171.690  1.00  0.00      mode O1-
ATOM   3084  H   GLU 1 294     164.047 171.411 173.063  1.00  0.00      mode H  
ATOM   3085  HA  GLU 1 294     161.457 170.495 173.516  1.00  0.00      mode H  
ATOM   3086  HB2 GLU 1 294     164.143 169.801 174.720  1.00  0.00      mode H  
ATOM   3087  HB3 GLU 1 294     162.672 168.926 175.194  1.00  0.00      mode H  
ATOM   3088  HG2 GLU 1 294     162.992 169.307 172.263  1.00  0.00      mode H  
ATOM   3089  HG3 GLU 1 294     162.382 167.946 173.192  1.00  0.00      mode H  
ATOM   3090  N   SER 1 295     160.470 170.993 175.704  1.00  0.00      mode N  
ATOM   3091  CA  SER 1 295     159.735 171.398 176.912  1.00  0.00      mode C  
ATOM   3092  C   SER 1 295     160.125 170.735 178.241  1.00  0.00      mode C  
ATOM   3093  O   SER 1 295     159.336 170.714 179.186  1.00  0.00      mode O  
ATOM   3094  CB  SER 1 295     158.239 171.456 176.626  1.00  0.00      mode C  
ATOM   3095  OG  SER 1 295     157.736 170.331 175.926  1.00  0.00      mode O  
ATOM   3096  H   SER 1 295     159.965 170.467 174.991  1.00  0.00      mode H  
ATOM   3097  HA  SER 1 295     160.011 172.429 177.090  1.00  0.00      mode H  
ATOM   3098  HB2 SER 1 295     158.084 172.348 176.025  1.00  0.00      mode H  
ATOM   3099  HB3 SER 1 295     157.687 171.587 177.554  1.00  0.00      mode H  
ATOM   3100  HG  SER 1 295     158.149 170.256 175.037  1.00  0.00      mode H  
ATOM   3101  N   GLU 1 296     161.373 170.283 178.358  1.00  0.00      mode N  
ATOM   3102  CA  GLU 1 296     161.960 169.776 179.605  1.00  0.00      mode C  
ATOM   3103  C   GLU 1 296     162.201 170.868 180.665  1.00  0.00      mode C  
ATOM   3104  O   GLU 1 296     162.482 172.015 180.322  1.00  0.00      mode O  
ATOM   3105  CB  GLU 1 296     163.297 169.076 179.322  1.00  0.00      mode C  
ATOM   3106  CG  GLU 1 296     163.170 167.849 178.398  1.00  0.00      mode C  
ATOM   3107  CD  GLU 1 296     164.040 166.657 178.827  1.00  0.00      mode C  
ATOM   3108  OE1 GLU 1 296     164.939 166.831 179.682  1.00  0.00      mode O  
ATOM   3109  OE2 GLU 1 296     163.756 165.540 178.349  1.00  0.00      mode O1-
ATOM   3110  H   GLU 1 296     162.005 170.498 177.594  1.00  0.00      mode H  
ATOM   3111  HA  GLU 1 296     161.276 169.048 180.034  1.00  0.00      mode H  
ATOM   3112  HB2 GLU 1 296     164.004 169.785 178.884  1.00  0.00      mode H  
ATOM   3113  HB3 GLU 1 296     163.686 168.774 180.293  1.00  0.00      mode H  
ATOM   3114  HG2 GLU 1 296     163.433 168.150 177.382  1.00  0.00      mode H  
ATOM   3115  HG3 GLU 1 296     162.128 167.522 178.383  1.00  0.00      mode H  
ATOM   3116  N   GLU 1 297     162.267 170.460 181.944  1.00  0.00      mode N  
ATOM   3117  CA  GLU 1 297     162.859 171.253 183.045  1.00  0.00      mode C  
ATOM   3118  C   GLU 1 297     164.232 171.795 182.638  1.00  0.00      mode C  
ATOM   3119  O   GLU 1 297     164.447 173.004 182.641  1.00  0.00      mode O  
ATOM   3120  CB  GLU 1 297     162.959 170.364 184.309  1.00  0.00      mode C  
ATOM   3121  CG  GLU 1 297     163.973 170.773 185.405  1.00  0.00      mode C  
ATOM   3122  CD  GLU 1 297     163.492 171.804 186.437  1.00  0.00      mode C  
ATOM   3123  OE1 GLU 1 297     162.273 171.922 186.649  1.00  0.00      mode O  
ATOM   3124  OE2 GLU 1 297     164.388 172.386 187.097  1.00  0.00      mode O1-
ATOM   3125  H   GLU 1 297     162.121 169.479 182.122  1.00  0.00      mode H  
ATOM   3126  HA  GLU 1 297     162.228 172.114 183.274  1.00  0.00      mode H  
ATOM   3127  HB2 GLU 1 297     161.966 170.249 184.743  1.00  0.00      mode H  
ATOM   3128  HB3 GLU 1 297     163.275 169.372 183.974  1.00  0.00      mode H  
ATOM   3129  HG2 GLU 1 297     164.912 171.110 184.963  1.00  0.00      mode H  
ATOM   3130  HG3 GLU 1 297     164.213 169.865 185.964  1.00  0.00      mode H  
ATOM   3131  N   ASP 1 298     165.113 170.897 182.190  1.00  0.00      mode N  
ATOM   3132  CA  ASP 1 298     166.451 171.197 181.700  1.00  0.00      mode C  
ATOM   3133  C   ASP 1 298     166.530 172.311 180.649  1.00  0.00      mode C  
ATOM   3134  O   ASP 1 298     167.013 173.408 180.931  1.00  0.00      mode O  
ATOM   3135  CB  ASP 1 298     167.111 169.889 181.239  1.00  0.00      mode C  
ATOM   3136  CG  ASP 1 298     167.438 169.001 182.440  1.00  0.00      mode C  
ATOM   3137  OD1 ASP 1 298     166.558 168.206 182.831  1.00  0.00      mode O  
ATOM   3138  OD2 ASP 1 298     168.529 169.211 183.016  1.00  0.00      mode O1-
ATOM   3139  H   ASP 1 298     164.881 169.912 182.267  1.00  0.00      mode H  
ATOM   3140  HA  ASP 1 298     167.031 171.562 182.549  1.00  0.00      mode H  
ATOM   3141  HB2 ASP 1 298     168.028 170.115 180.696  1.00  0.00      mode H  
ATOM   3142  HB3 ASP 1 298     166.443 169.362 180.554  1.00  0.00      mode H  
ATOM   3143  N   PHE 1 299     165.968 172.078 179.458  1.00  0.00      mode N  
ATOM   3144  CA  PHE 1 299     166.030 173.073 178.386  1.00  0.00      mode C  
ATOM   3145  C   PHE 1 299     165.334 174.400 178.681  1.00  0.00      mode C  
ATOM   3146  O   PHE 1 299     165.915 175.451 178.422  1.00  0.00      mode O  
ATOM   3147  CB  PHE 1 299     165.738 172.470 177.004  1.00  0.00      mode C  
ATOM   3148  CG  PHE 1 299     165.550 173.470 175.866  1.00  0.00      mode C  
ATOM   3149  CD1 PHE 1 299     164.383 174.259 175.767  1.00  0.00      mode C  
ATOM   3150  CD2 PHE 1 299     166.568 173.630 174.904  1.00  0.00      mode C  
ATOM   3151  CE1 PHE 1 299     164.253 175.212 174.739  1.00  0.00      mode C  
ATOM   3152  CE2 PHE 1 299     166.433 174.576 173.872  1.00  0.00      mode C  
ATOM   3153  CZ  PHE 1 299     165.278 175.373 173.794  1.00  0.00      mode C  
ATOM   3154  H   PHE 1 299     165.507 171.194 179.296  1.00  0.00      mode H  
ATOM   3155  HA  PHE 1 299     167.080 173.364 178.329  1.00  0.00      mode H  
ATOM   3156  HB2 PHE 1 299     166.561 171.801 176.765  1.00  0.00      mode H  
ATOM   3157  HB3 PHE 1 299     164.834 171.867 177.072  1.00  0.00      mode H  
ATOM   3158  HD1 PHE 1 299     163.591 174.146 176.492  1.00  0.00      mode H  
ATOM   3159  HD2 PHE 1 299     167.468 173.031 174.959  1.00  0.00      mode H  
ATOM   3160  HE1 PHE 1 299     163.368 175.826 174.680  1.00  0.00      mode H  
ATOM   3161  HE2 PHE 1 299     167.228 174.705 173.150  1.00  0.00      mode H  
ATOM   3162  HZ  PHE 1 299     165.182 176.116 173.015  1.00  0.00      mode H  
ATOM   3163  N   ARG 1 300     164.166 174.364 179.341  1.00  0.00      mode N  
ATOM   3164  CA  ARG 1 300     163.472 175.574 179.799  1.00  0.00      mode C  
ATOM   3165  C   ARG 1 300     164.363 176.391 180.737  1.00  0.00      mode C  
ATOM   3166  O   ARG 1 300     164.719 177.517 180.394  1.00  0.00      mode O  
ATOM   3167  CB  ARG 1 300     162.108 175.187 180.415  1.00  0.00      mode C  
ATOM   3168  CG  ARG 1 300     161.302 176.299 181.111  1.00  0.00      mode C  
ATOM   3169  CD  ARG 1 300     161.223 177.511 180.161  1.00  0.00      mode C  
ATOM   3170  NE  ARG 1 300     160.321 178.494 180.772  1.00  0.00      mode N  
ATOM   3171  CZ  ARG 1 300     159.925 179.608 180.182  1.00  0.00      mode C  
ATOM   3172  NH1 ARG 1 300     159.226 180.492 180.833  1.00  0.00      mode N  
ATOM   3173  NH2 ARG 1 300     160.224 179.910 178.947  1.00  0.00      mode N1+
ATOM   3174  H   ARG 1 300     163.769 173.457 179.583  1.00  0.00      mode H  
ATOM   3175  HA  ARG 1 300     163.301 176.205 178.927  1.00  0.00      mode H  
ATOM   3176  HB2 ARG 1 300     161.490 174.753 179.628  1.00  0.00      mode H  
ATOM   3177  HB3 ARG 1 300     162.275 174.412 181.165  1.00  0.00      mode H  
ATOM   3178  HG2 ARG 1 300     161.778 176.559 182.056  1.00  0.00      mode H  
ATOM   3179  HG3 ARG 1 300     160.300 175.921 181.324  1.00  0.00      mode H  
ATOM   3180  HD2 ARG 1 300     160.800 177.179 179.230  1.00  0.00      mode H  
ATOM   3181  HD3 ARG 1 300     162.203 177.951 180.054  1.00  0.00      mode H  
ATOM   3182  HE  ARG 1 300     160.123 178.374 181.755  1.00  0.00      mode H  
ATOM   3183 HH11 ARG 1 300     158.973 180.294 181.787  1.00  0.00      mode H  
ATOM   3184 HH12 ARG 1 300     159.145 181.424 180.465  1.00  0.00      mode H  
ATOM   3185 HH21 ARG 1 300     159.881 180.760 178.539  1.00  0.00      mode H  
ATOM   3186 HH22 ARG 1 300     160.778 179.261 178.421  1.00  0.00      mode H  
ATOM   3187  N   LYS 1 301     164.829 175.775 181.823  1.00  0.00      mode N  
ATOM   3188  CA  LYS 1 301     165.609 176.420 182.888  1.00  0.00      mode C  
ATOM   3189  C   LYS 1 301     166.978 176.931 182.437  1.00  0.00      mode C  
ATOM   3190  O   LYS 1 301     167.459 177.954 182.930  1.00  0.00      mode O  
ATOM   3191  CB  LYS 1 301     165.724 175.412 184.027  1.00  0.00      mode C  
ATOM   3192  CG  LYS 1 301     166.474 175.939 185.257  1.00  0.00      mode C  
ATOM   3193  CD  LYS 1 301     166.424 174.911 186.390  1.00  0.00      mode C  
ATOM   3194  CE  LYS 1 301     167.007 173.571 185.914  1.00  0.00      mode C  
ATOM   3195  NZ  LYS 1 301     167.420 172.729 187.048  1.00  0.00      mode N1+
ATOM   3196  H   LYS 1 301     164.558 174.805 181.963  1.00  0.00      mode H  
ATOM   3197  HA  LYS 1 301     165.050 177.274 183.256  1.00  0.00      mode H  
ATOM   3198  HB2 LYS 1 301     164.717 175.122 184.336  1.00  0.00      mode H  
ATOM   3199  HB3 LYS 1 301     166.244 174.535 183.641  1.00  0.00      mode H  
ATOM   3200  HG2 LYS 1 301     167.518 176.132 185.003  1.00  0.00      mode H  
ATOM   3201  HG3 LYS 1 301     166.015 176.868 185.595  1.00  0.00      mode H  
ATOM   3202  HD2 LYS 1 301     165.390 174.773 186.713  1.00  0.00      mode H  
ATOM   3203  HD3 LYS 1 301     166.988 175.305 187.233  1.00  0.00      mode H  
ATOM   3204  HE2 LYS 1 301     167.865 173.764 185.268  1.00  0.00      mode H  
ATOM   3205  HE3 LYS 1 301     166.241 173.053 185.327  1.00  0.00      mode H  
ATOM   3206  HZ1 LYS 1 301     168.114 173.230 187.597  1.00  0.00      mode H  
ATOM   3207  HZ2 LYS 1 301     166.599 172.565 187.633  1.00  0.00      mode H  
ATOM   3208  HZ3 LYS 1 301     167.783 171.843 186.722  1.00  0.00      mode H  
ATOM   3209  N   TYR 1 302     167.614 176.249 181.485  1.00  0.00      mode N  
ATOM   3210  CA  TYR 1 302     168.919 176.663 180.965  1.00  0.00      mode C  
ATOM   3211  C   TYR 1 302     168.788 177.725 179.856  1.00  0.00      mode C  
ATOM   3212  O   TYR 1 302     169.747 178.468 179.638  1.00  0.00      mode O  
ATOM   3213  CB  TYR 1 302     169.731 175.435 180.508  1.00  0.00      mode C  
ATOM   3214  CG  TYR 1 302     169.911 174.316 181.534  1.00  0.00      mode C  
ATOM   3215  CD1 TYR 1 302     169.967 174.583 182.922  1.00  0.00      mode C  
ATOM   3216  CD2 TYR 1 302     169.953 172.979 181.090  1.00  0.00      mode C  
ATOM   3217  CE1 TYR 1 302     169.947 173.522 183.848  1.00  0.00      mode C  
ATOM   3218  CE2 TYR 1 302     169.934 171.916 182.014  1.00  0.00      mode C  
ATOM   3219  CZ  TYR 1 302     169.871 172.186 183.398  1.00  0.00      mode C  
ATOM   3220  OH  TYR 1 302     169.663 171.184 184.295  1.00  0.00      mode O  
ATOM   3221  H   TYR 1 302     167.218 175.367 181.173  1.00  0.00      mode H  
ATOM   3222  HA  TYR 1 302     169.480 177.139 181.767  1.00  0.00      mode H  
ATOM   3223  HB2 TYR 1 302     169.241 175.020 179.626  1.00  0.00      mode H  
ATOM   3224  HB3 TYR 1 302     170.723 175.772 180.202  1.00  0.00      mode H  
ATOM   3225  HD1 TYR 1 302     169.980 175.599 183.284  1.00  0.00      mode H  
ATOM   3226  HD2 TYR 1 302     169.933 172.764 180.031  1.00  0.00      mode H  
ATOM   3227  HE1 TYR 1 302     169.962 173.719 184.909  1.00  0.00      mode H  
ATOM   3228  HE2 TYR 1 302     169.927 170.893 181.672  1.00  0.00      mode H  
ATOM   3229  HH  TYR 1 302     169.339 170.370 183.837  1.00  0.00      mode H  
ATOM   3230  N   PHE 1 303     167.611 177.903 179.231  1.00  0.00      mode N  
ATOM   3231  CA  PHE 1 303     167.471 178.778 178.058  1.00  0.00      mode C  
ATOM   3232  C   PHE 1 303     167.767 180.240 178.435  1.00  0.00      mode C  
ATOM   3233  O   PHE 1 303     168.417 180.952 177.683  1.00  0.00      mode O  
ATOM   3234  CB  PHE 1 303     166.048 178.695 177.479  1.00  0.00      mode C  
ATOM   3235  CG  PHE 1 303     166.016 179.324 176.101  1.00  0.00      mode C  
ATOM   3236  CD1 PHE 1 303     165.878 180.717 175.953  1.00  0.00      mode C  
ATOM   3237  CD2 PHE 1 303     166.350 178.531 174.989  1.00  0.00      mode C  
ATOM   3238  CE1 PHE 1 303     166.145 181.320 174.711  1.00  0.00      mode C  
ATOM   3239  CE2 PHE 1 303     166.595 179.131 173.743  1.00  0.00      mode C  
ATOM   3240  CZ  PHE 1 303     166.527 180.529 173.614  1.00  0.00      mode C  
ATOM   3241  H   PHE 1 303     166.834 177.288 179.459  1.00  0.00      mode H  
ATOM   3242  HA  PHE 1 303     168.186 178.464 177.296  1.00  0.00      mode H  
ATOM   3243  HB2 PHE 1 303     165.745 177.656 177.381  1.00  0.00      mode H  
ATOM   3244  HB3 PHE 1 303     165.337 179.195 178.140  1.00  0.00      mode H  
ATOM   3245  HD1 PHE 1 303     165.686 181.332 176.819  1.00  0.00      mode H  
ATOM   3246  HD2 PHE 1 303     166.502 177.466 175.111  1.00  0.00      mode H  
ATOM   3247  HE1 PHE 1 303     166.153 182.396 174.626  1.00  0.00      mode H  
ATOM   3248  HE2 PHE 1 303     166.913 178.523 172.907  1.00  0.00      mode H  
ATOM   3249  HZ  PHE 1 303     166.825 180.994 172.685  1.00  0.00      mode H  
ATOM   3250  N   TYR 1 304     167.386 180.676 179.632  1.00  0.00      mode N  
ATOM   3251  CA  TYR 1 304     167.698 181.996 180.212  1.00  0.00      mode C  
ATOM   3252  C   TYR 1 304     169.007 182.122 181.000  1.00  0.00      mode C  
ATOM   3253  O   TYR 1 304     169.246 183.113 181.689  1.00  0.00      mode O  
ATOM   3254  CB  TYR 1 304     166.454 182.674 180.799  1.00  0.00      mode C  
ATOM   3255  CG  TYR 1 304     165.444 181.670 181.297  1.00  0.00      mode C  
ATOM   3256  CD1 TYR 1 304     164.300 181.400 180.529  1.00  0.00      mode C  
ATOM   3257  CD2 TYR 1 304     165.741 180.886 182.418  1.00  0.00      mode C  
ATOM   3258  CE1 TYR 1 304     163.403 180.409 180.947  1.00  0.00      mode C  
ATOM   3259  CE2 TYR 1 304     164.831 179.920 182.860  1.00  0.00      mode C  
ATOM   3260  CZ  TYR 1 304     163.647 179.690 182.134  1.00  0.00      mode C  
ATOM   3261  OH  TYR 1 304     162.730 178.797 182.573  1.00  0.00      mode O  
ATOM   3262  H   TYR 1 304     166.823 180.051 180.197  1.00  0.00      mode H  
ATOM   3263  HA  TYR 1 304     167.913 182.637 179.357  1.00  0.00      mode H  
ATOM   3264  HB2 TYR 1 304     166.738 183.322 181.634  1.00  0.00      mode H  
ATOM   3265  HB3 TYR 1 304     165.995 183.311 180.037  1.00  0.00      mode H  
ATOM   3266  HD1 TYR 1 304     164.121 181.937 179.611  1.00  0.00      mode H  
ATOM   3267  HD2 TYR 1 304     166.686 180.996 182.916  1.00  0.00      mode H  
ATOM   3268  HE1 TYR 1 304     162.519 180.207 180.377  1.00  0.00      mode H  
ATOM   3269  HE2 TYR 1 304     165.043 179.347 183.750  1.00  0.00      mode H  
ATOM   3270  HH  TYR 1 304     162.980 178.420 183.456  1.00  0.00      mode H  
ATOM   3271  N   TYR 1 305     169.917 181.167 180.799  1.00  0.00      mode N  
ATOM   3272  CA  TYR 1 305     171.354 181.447 180.905  1.00  0.00      mode C  
ATOM   3273  C   TYR 1 305     171.867 181.779 179.477  1.00  0.00      mode C  
ATOM   3274  O   TYR 1 305     172.972 182.290 179.357  1.00  0.00      mode O  
ATOM   3275  CB  TYR 1 305     172.042 180.194 181.480  1.00  0.00      mode C  
ATOM   3276  CG  TYR 1 305     173.372 180.398 182.203  1.00  0.00      mode C  
ATOM   3277  CD1 TYR 1 305     174.048 181.642 182.231  1.00  0.00      mode C  
ATOM   3278  CD2 TYR 1 305     173.938 179.296 182.876  1.00  0.00      mode C  
ATOM   3279  CE1 TYR 1 305     175.272 181.773 182.912  1.00  0.00      mode C  
ATOM   3280  CE2 TYR 1 305     175.174 179.418 183.541  1.00  0.00      mode C  
ATOM   3281  CZ  TYR 1 305     175.854 180.654 183.540  1.00  0.00      mode C  
ATOM   3282  OH  TYR 1 305     177.077 180.757 184.118  1.00  0.00      mode O  
ATOM   3283  H   TYR 1 305     169.636 180.322 180.305  1.00  0.00      mode H  
ATOM   3284  HA  TYR 1 305     171.522 182.312 181.549  1.00  0.00      mode H  
ATOM   3285  HB2 TYR 1 305     171.368 179.741 182.209  1.00  0.00      mode H  
ATOM   3286  HB3 TYR 1 305     172.179 179.465 180.680  1.00  0.00      mode H  
ATOM   3287  HD1 TYR 1 305     173.685 182.496 181.675  1.00  0.00      mode H  
ATOM   3288  HD2 TYR 1 305     173.459 178.325 182.834  1.00  0.00      mode H  
ATOM   3289  HE1 TYR 1 305     175.824 182.702 182.872  1.00  0.00      mode H  
ATOM   3290  HE2 TYR 1 305     175.631 178.551 183.999  1.00  0.00      mode H  
ATOM   3291  HH  TYR 1 305     177.667 180.115 183.706  1.00  0.00      mode H  
ATOM   3292  N   LEU 1 306     171.055 181.599 178.422  1.00  0.00      mode N  
ATOM   3293  CA  LEU 1 306     171.359 181.893 177.011  1.00  0.00      mode C  
ATOM   3294  C   LEU 1 306     172.605 181.135 176.508  1.00  0.00      mode C  
ATOM   3295  O   LEU 1 306     173.385 181.631 175.705  1.00  0.00      mode O  
ATOM   3296  CB  LEU 1 306     171.295 183.419 176.752  1.00  0.00      mode C  
ATOM   3297  CG  LEU 1 306     169.878 183.994 177.002  1.00  0.00      mode C  
ATOM   3298  CD1 LEU 1 306     169.899 185.507 177.204  1.00  0.00      mode C  
ATOM   3299  CD2 LEU 1 306     168.922 183.712 175.838  1.00  0.00      mode C  
ATOM   3300  H   LEU 1 306     170.132 181.219 178.585  1.00  0.00      mode H  
ATOM   3301  HA  LEU 1 306     170.554 181.453 176.425  1.00  0.00      mode H  
ATOM   3302  HB2 LEU 1 306     172.012 183.913 177.410  1.00  0.00      mode H  
ATOM   3303  HB3 LEU 1 306     171.589 183.628 175.723  1.00  0.00      mode H  
ATOM   3304  HG  LEU 1 306     169.458 183.565 177.910  1.00  0.00      mode H  
ATOM   3305 HD11 LEU 1 306     170.550 185.756 178.042  1.00  0.00      mode H  
ATOM   3306 HD12 LEU 1 306     170.249 185.993 176.296  1.00  0.00      mode H  
ATOM   3307 HD13 LEU 1 306     168.894 185.864 177.427  1.00  0.00      mode H  
ATOM   3308 HD21 LEU 1 306     169.289 184.188 174.929  1.00  0.00      mode H  
ATOM   3309 HD22 LEU 1 306     168.840 182.638 175.673  1.00  0.00      mode H  
ATOM   3310 HD23 LEU 1 306     167.936 184.099 176.083  1.00  0.00      mode H  
ATOM   3311  N   GLU 1 307     172.739 179.902 177.003  1.00  0.00      mode N  
ATOM   3312  CA  GLU 1 307     173.805 178.933 176.727  1.00  0.00      mode C  
ATOM   3313  C   GLU 1 307     173.758 178.287 175.330  1.00  0.00      mode C  
ATOM   3314  O   GLU 1 307     172.728 178.327 174.654  1.00  0.00      mode O  
ATOM   3315  CB  GLU 1 307     173.736 177.836 177.815  1.00  0.00      mode C  
ATOM   3316  CG  GLU 1 307     174.491 178.227 179.097  1.00  0.00      mode C  
ATOM   3317  CD  GLU 1 307     176.018 178.295 178.904  1.00  0.00      mode C  
ATOM   3318  OE1 GLU 1 307     176.482 177.973 177.780  1.00  0.00      mode O  
ATOM   3319  OE2 GLU 1 307     176.702 178.697 179.872  1.00  0.00      mode O1-
ATOM   3320  H   GLU 1 307     172.017 179.597 177.633  1.00  0.00      mode H  
ATOM   3321  HA  GLU 1 307     174.765 179.451 176.791  1.00  0.00      mode H  
ATOM   3322  HB2 GLU 1 307     172.689 177.647 178.067  1.00  0.00      mode H  
ATOM   3323  HB3 GLU 1 307     174.143 176.893 177.446  1.00  0.00      mode H  
ATOM   3324  HG2 GLU 1 307     174.258 177.487 179.866  1.00  0.00      mode H  
ATOM   3325  HG3 GLU 1 307     174.125 179.197 179.437  1.00  0.00      mode H  
ATOM   3326  N   GLY 1 308     174.837 177.562 174.994  1.00  0.00      mode N  
ATOM   3327  CA  GLY 1 308     175.032 176.756 173.773  1.00  0.00      mode C  
ATOM   3328  C   GLY 1 308     173.903 175.779 173.443  1.00  0.00      mode C  
ATOM   3329  O   GLY 1 308     173.971 174.594 173.763  1.00  0.00      mode O  
ATOM   3330  H   GLY 1 308     175.617 177.604 175.645  1.00  0.00      mode H  
ATOM   3331  HA2 GLY 1 308     175.162 177.408 172.914  1.00  0.00      mode H  
ATOM   3332  HA3 GLY 1 308     175.949 176.176 173.884  1.00  0.00      mode H  
ATOM   3333  N   SER 1 309     172.847 176.279 172.798  1.00  0.00      mode N  
ATOM   3334  CA  SER 1 309     171.639 175.538 172.421  1.00  0.00      mode C  
ATOM   3335  C   SER 1 309     171.870 174.681 171.167  1.00  0.00      mode C  
ATOM   3336  O   SER 1 309     171.326 174.977 170.098  1.00  0.00      mode O  
ATOM   3337  CB  SER 1 309     170.464 176.518 172.280  1.00  0.00      mode C  
ATOM   3338  OG  SER 1 309     169.294 175.858 171.832  1.00  0.00      mode O  
ATOM   3339  H   SER 1 309     172.845 177.286 172.684  1.00  0.00      mode H  
ATOM   3340  HA  SER 1 309     171.389 174.858 173.232  1.00  0.00      mode H  
ATOM   3341  HB2 SER 1 309     170.727 177.297 171.564  1.00  0.00      mode H  
ATOM   3342  HB3 SER 1 309     170.267 176.984 173.248  1.00  0.00      mode H  
ATOM   3343  HG  SER 1 309     169.510 175.477 170.967  1.00  0.00      mode H  
ATOM   3344  N   LYS 1 310     172.728 173.659 171.278  1.00  0.00      mode N  
ATOM   3345  CA  LYS 1 310     173.270 172.894 170.146  1.00  0.00      mode C  
ATOM   3346  C   LYS 1 310     172.881 171.410 170.192  1.00  0.00      mode C  
ATOM   3347  O   LYS 1 310     172.951 170.770 171.237  1.00  0.00      mode O  
ATOM   3348  CB  LYS 1 310     174.798 173.128 170.131  1.00  0.00      mode C  
ATOM   3349  CG  LYS 1 310     175.567 172.568 168.923  1.00  0.00      mode C  
ATOM   3350  CD  LYS 1 310     175.133 173.240 167.619  1.00  0.00      mode C  
ATOM   3351  CE  LYS 1 310     175.924 172.726 166.416  1.00  0.00      mode C  
ATOM   3352  NZ  LYS 1 310     175.322 173.221 165.152  1.00  0.00      mode N1+
ATOM   3353  H   LYS 1 310     173.152 173.512 172.194  1.00  0.00      mode H  
ATOM   3354  HA  LYS 1 310     172.848 173.299 169.227  1.00  0.00      mode H  
ATOM   3355  HB2 LYS 1 310     174.985 174.202 170.178  1.00  0.00      mode H  
ATOM   3356  HB3 LYS 1 310     175.227 172.690 171.032  1.00  0.00      mode H  
ATOM   3357  HG2 LYS 1 310     176.631 172.751 169.077  1.00  0.00      mode H  
ATOM   3358  HG3 LYS 1 310     175.413 171.494 168.854  1.00  0.00      mode H  
ATOM   3359  HD2 LYS 1 310     175.287 174.317 167.715  1.00  0.00      mode H  
ATOM   3360  HD3 LYS 1 310     174.077 173.032 167.451  1.00  0.00      mode H  
ATOM   3361  HE2 LYS 1 310     175.909 171.633 166.441  1.00  0.00      mode H  
ATOM   3362  HE3 LYS 1 310     176.959 173.065 166.508  1.00  0.00      mode H  
ATOM   3363  HZ1 LYS 1 310     174.326 172.996 165.125  1.00  0.00      mode H  
ATOM   3364  HZ2 LYS 1 310     175.349 174.239 165.098  1.00  0.00      mode H  
ATOM   3365  HZ3 LYS 1 310     175.764 172.840 164.333  1.00  0.00      mode H  
ATOM   3366  N   ASP 1 311     172.484 170.835 169.065  1.00  0.00      mode N  
ATOM   3367  CA  ASP 1 311     172.149 169.409 168.973  1.00  0.00      mode C  
ATOM   3368  C   ASP 1 311     173.477 168.610 169.026  1.00  0.00      mode C  
ATOM   3369  O   ASP 1 311     174.562 169.136 168.761  1.00  0.00      mode O  
ATOM   3370  CB  ASP 1 311     171.373 169.084 167.670  1.00  0.00      mode C  
ATOM   3371  CG  ASP 1 311     170.399 170.129 167.079  1.00  0.00      mode C  
ATOM   3372  OD1 ASP 1 311     169.633 169.732 166.176  1.00  0.00      mode O  
ATOM   3373  OD2 ASP 1 311     170.453 171.335 167.416  1.00  0.00      mode O1-
ATOM   3374  H   ASP 1 311     172.160 171.427 168.310  1.00  0.00      mode H  
ATOM   3375  HA  ASP 1 311     171.542 169.123 169.828  1.00  0.00      mode H  
ATOM   3376  HB2 ASP 1 311     170.832 168.152 167.833  1.00  0.00      mode H  
ATOM   3377  HB3 ASP 1 311     172.098 168.899 166.890  1.00  0.00      mode H  
ATOM   3378  N   ALA 1 312     173.415 167.308 169.335  1.00  0.00      mode N  
ATOM   3379  CA  ALA 1 312     174.593 166.450 169.555  1.00  0.00      mode C  
ATOM   3380  C   ALA 1 312     175.292 165.996 168.245  1.00  0.00      mode C  
ATOM   3381  O   ALA 1 312     175.494 164.809 168.000  1.00  0.00      mode O  
ATOM   3382  CB  ALA 1 312     174.177 165.291 170.470  1.00  0.00      mode C  
ATOM   3383  H   ALA 1 312     172.509 166.901 169.503  1.00  0.00      mode H  
ATOM   3384  HA  ALA 1 312     175.332 167.039 170.102  1.00  0.00      mode H  
ATOM   3385  HB1 ALA 1 312     173.739 165.679 171.390  1.00  0.00      mode H  
ATOM   3386  HB2 ALA 1 312     173.449 164.658 169.961  1.00  0.00      mode H  
ATOM   3387  HB3 ALA 1 312     175.052 164.690 170.722  1.00  0.00      mode H  
ATOM   3388  N   LEU 1 313     175.617 166.949 167.369  1.00  0.00      mode N  
ATOM   3389  CA  LEU 1 313     175.910 166.738 165.946  1.00  0.00      mode C  
ATOM   3390  C   LEU 1 313     177.238 166.049 165.594  1.00  0.00      mode C  
ATOM   3391  O   LEU 1 313     178.047 165.677 166.442  1.00  0.00      mode O  
ATOM   3392  CB  LEU 1 313     175.749 168.082 165.197  1.00  0.00      mode C  
ATOM   3393  CG  LEU 1 313     174.327 168.660 165.266  1.00  0.00      mode C  
ATOM   3394  CD1 LEU 1 313     174.228 169.930 164.419  1.00  0.00      mode C  
ATOM   3395  CD2 LEU 1 313     173.276 167.657 164.793  1.00  0.00      mode C  
ATOM   3396  H   LEU 1 313     175.417 167.899 167.670  1.00  0.00      mode H  
ATOM   3397  HA  LEU 1 313     175.159 166.045 165.570  1.00  0.00      mode H  
ATOM   3398  HB2 LEU 1 313     176.452 168.805 165.615  1.00  0.00      mode H  
ATOM   3399  HB3 LEU 1 313     175.996 167.951 164.143  1.00  0.00      mode H  
ATOM   3400  HG  LEU 1 313     174.121 168.937 166.291  1.00  0.00      mode H  
ATOM   3401 HD11 LEU 1 313     174.799 170.705 164.919  1.00  0.00      mode H  
ATOM   3402 HD12 LEU 1 313     174.633 169.766 163.424  1.00  0.00      mode H  
ATOM   3403 HD13 LEU 1 313     173.186 170.258 164.360  1.00  0.00      mode H  
ATOM   3404 HD21 LEU 1 313     173.594 167.226 163.850  1.00  0.00      mode H  
ATOM   3405 HD22 LEU 1 313     173.151 166.876 165.544  1.00  0.00      mode H  
ATOM   3406 HD23 LEU 1 313     172.312 168.155 164.673  1.00  0.00      mode H  
ATOM   3407  N   LEU 1 314     177.354 165.813 164.288  1.00  0.00      mode N  
ATOM   3408  CA  LEU 1 314     178.359 165.025 163.587  1.00  0.00      mode C  
ATOM   3409  C   LEU 1 314     179.625 165.853 163.251  1.00  0.00      mode C  
ATOM   3410  O   LEU 1 314     179.751 167.013 163.649  1.00  0.00      mode O  
ATOM   3411  CB  LEU 1 314     177.649 164.459 162.335  1.00  0.00      mode C  
ATOM   3412  CG  LEU 1 314     176.348 163.665 162.632  1.00  0.00      mode C  
ATOM   3413  CD1 LEU 1 314     175.559 163.422 161.355  1.00  0.00      mode C  
ATOM   3414  CD2 LEU 1 314     176.650 162.303 163.233  1.00  0.00      mode C  
ATOM   3415  H   LEU 1 314     176.632 166.205 163.707  1.00  0.00      mode H  
ATOM   3416  HA  LEU 1 314     178.666 164.198 164.226  1.00  0.00      mode H  
ATOM   3417  HB2 LEU 1 314     177.394 165.300 161.690  1.00  0.00      mode H  
ATOM   3418  HB3 LEU 1 314     178.337 163.818 161.784  1.00  0.00      mode H  
ATOM   3419  HG  LEU 1 314     175.694 164.210 163.312  1.00  0.00      mode H  
ATOM   3420 HD11 LEU 1 314     175.099 164.354 161.029  1.00  0.00      mode H  
ATOM   3421 HD12 LEU 1 314     176.239 163.058 160.590  1.00  0.00      mode H  
ATOM   3422 HD13 LEU 1 314     174.769 162.696 161.534  1.00  0.00      mode H  
ATOM   3423 HD21 LEU 1 314     177.256 161.718 162.546  1.00  0.00      mode H  
ATOM   3424 HD22 LEU 1 314     177.165 162.428 164.185  1.00  0.00      mode H  
ATOM   3425 HD23 LEU 1 314     175.721 161.768 163.424  1.00  0.00      mode H  
ATOM   3426  N   CYS 1 315     180.590 165.230 162.563  1.00  0.00      mode N  
ATOM   3427  CA  CYS 1 315     181.896 165.813 162.220  1.00  0.00      mode C  
ATOM   3428  C   CYS 1 315     182.524 165.073 161.025  1.00  0.00      mode C  
ATOM   3429  O   CYS 1 315     182.905 163.906 161.150  1.00  0.00      mode O  
ATOM   3430  CB  CYS 1 315     182.795 165.669 163.459  1.00  0.00      mode C  
ATOM   3431  SG  CYS 1 315     184.565 166.031 163.266  1.00  0.00      mode S  
ATOM   3432  H   CYS 1 315     180.408 164.299 162.230  1.00  0.00      mode H  
ATOM   3433  HA  CYS 1 315     181.785 166.872 161.973  1.00  0.00      mode H  
ATOM   3434  HB2 CYS 1 315     182.727 164.633 163.776  1.00  0.00      mode H  
ATOM   3435  HB3 CYS 1 315     182.398 166.291 164.262  1.00  0.00      mode H  
ATOM   3436  N   GLY 1 316     182.671 165.727 159.873  1.00  0.00      mode N  
ATOM   3437  CA  GLY 1 316     183.370 165.186 158.705  1.00  0.00      mode C  
ATOM   3438  C   GLY 1 316     184.880 165.400 158.808  1.00  0.00      mode C  
ATOM   3439  O   GLY 1 316     185.392 166.398 158.312  1.00  0.00      mode O  
ATOM   3440  H   GLY 1 316     182.361 166.694 159.822  1.00  0.00      mode H  
ATOM   3441  HA2 GLY 1 316     183.155 164.122 158.591  1.00  0.00      mode H  
ATOM   3442  HA3 GLY 1 316     183.018 165.699 157.810  1.00  0.00      mode H  
ATOM   3443  N   PHE 1 317     185.615 164.456 159.419  1.00  0.00      mode N  
ATOM   3444  CA  PHE 1 317     187.019 164.677 159.827  1.00  0.00      mode C  
ATOM   3445  C   PHE 1 317     188.000 165.133 158.727  1.00  0.00      mode C  
ATOM   3446  O   PHE 1 317     189.078 165.628 159.037  1.00  0.00      mode O  
ATOM   3447  CB  PHE 1 317     187.593 163.423 160.514  1.00  0.00      mode C  
ATOM   3448  CG  PHE 1 317     187.641 162.159 159.667  1.00  0.00      mode C  
ATOM   3449  CD1 PHE 1 317     188.647 162.017 158.689  1.00  0.00      mode C  
ATOM   3450  CD2 PHE 1 317     186.743 161.097 159.888  1.00  0.00      mode C  
ATOM   3451  CE1 PHE 1 317     188.715 160.857 157.898  1.00  0.00      mode C  
ATOM   3452  CE2 PHE 1 317     186.825 159.926 159.111  1.00  0.00      mode C  
ATOM   3453  CZ  PHE 1 317     187.802 159.812 158.105  1.00  0.00      mode C  
ATOM   3454  H   PHE 1 317     185.126 163.676 159.834  1.00  0.00      mode H  
ATOM   3455  HA  PHE 1 317     187.021 165.482 160.564  1.00  0.00      mode H  
ATOM   3456  HB2 PHE 1 317     188.603 163.645 160.865  1.00  0.00      mode H  
ATOM   3457  HB3 PHE 1 317     186.988 163.223 161.399  1.00  0.00      mode H  
ATOM   3458  HD1 PHE 1 317     189.384 162.795 158.552  1.00  0.00      mode H  
ATOM   3459  HD2 PHE 1 317     186.017 161.164 160.686  1.00  0.00      mode H  
ATOM   3460  HE1 PHE 1 317     189.492 160.759 157.150  1.00  0.00      mode H  
ATOM   3461  HE2 PHE 1 317     186.161 159.094 159.310  1.00  0.00      mode H  
ATOM   3462  HZ  PHE 1 317     187.874 158.910 157.516  1.00  0.00      mode H  
ATOM   3463  N   SER 1 318     187.670 164.895 157.452  1.00  0.00      mode N  
ATOM   3464  CA  SER 1 318     188.559 165.163 156.316  1.00  0.00      mode C  
ATOM   3465  C   SER 1 318     188.303 166.499 155.598  1.00  0.00      mode C  
ATOM   3466  O   SER 1 318     189.228 166.995 154.958  1.00  0.00      mode O  
ATOM   3467  CB  SER 1 318     188.435 164.022 155.298  1.00  0.00      mode C  
ATOM   3468  OG  SER 1 318     189.359 164.194 154.239  1.00  0.00      mode O  
ATOM   3469  H   SER 1 318     186.746 164.531 157.281  1.00  0.00      mode H  
ATOM   3470  HA  SER 1 318     189.592 165.179 156.668  1.00  0.00      mode H  
ATOM   3471  HB2 SER 1 318     187.422 164.019 154.885  1.00  0.00      mode H  
ATOM   3472  HB3 SER 1 318     188.622 163.062 155.781  1.00  0.00      mode H  
ATOM   3473  HG  SER 1 318     189.587 165.135 154.173  1.00  0.00      mode H  
ATOM   3474  N   THR 1 319     187.057 166.996 155.572  1.00  0.00      mode N  
ATOM   3475  CA  THR 1 319     186.604 168.123 154.722  1.00  0.00      mode C  
ATOM   3476  C   THR 1 319     185.265 168.707 155.201  1.00  0.00      mode C  
ATOM   3477  O   THR 1 319     184.452 167.997 155.786  1.00  0.00      mode O  
ATOM   3478  CB  THR 1 319     186.394 167.736 153.235  1.00  0.00      mode C  
ATOM   3479  CG2 THR 1 319     187.680 167.548 152.431  1.00  0.00      mode C  
ATOM   3480  OG1 THR 1 319     185.682 166.527 153.107  1.00  0.00      mode O  
ATOM   3481  H   THR 1 319     186.350 166.608 156.190  1.00  0.00      mode H  
ATOM   3482  HA  THR 1 319     187.348 168.920 154.763  1.00  0.00      mode H  
ATOM   3483  HB  THR 1 319     185.830 168.532 152.748  1.00  0.00      mode H  
ATOM   3484  HG1 THR 1 319     186.300 165.814 153.270  1.00  0.00      mode H  
ATOM   3485 HG21 THR 1 319     188.361 168.377 152.626  1.00  0.00      mode H  
ATOM   3486 HG22 THR 1 319     188.166 166.609 152.686  1.00  0.00      mode H  
ATOM   3487 HG23 THR 1 319     187.435 167.542 151.368  1.00  0.00      mode H  
ATOM   3488  N   ASP 1 320     185.023 169.979 154.862  1.00  0.00      mode N  
ATOM   3489  CA  ASP 1 320     183.729 170.675 154.724  1.00  0.00      mode C  
ATOM   3490  C   ASP 1 320     182.700 170.773 155.872  1.00  0.00      mode C  
ATOM   3491  O   ASP 1 320     181.898 171.717 155.902  1.00  0.00      mode O  
ATOM   3492  CB  ASP 1 320     183.088 170.308 153.369  1.00  0.00      mode C  
ATOM   3493  CG  ASP 1 320     183.858 170.864 152.159  1.00  0.00      mode C  
ATOM   3494  OD1 ASP 1 320     183.242 170.941 151.074  1.00  0.00      mode O  
ATOM   3495  OD2 ASP 1 320     185.062 171.183 152.323  1.00  0.00      mode O1-
ATOM   3496  H   ASP 1 320     185.735 170.420 154.288  1.00  0.00      mode H  
ATOM   3497  HA  ASP 1 320     184.014 171.720 154.602  1.00  0.00      mode H  
ATOM   3498  HB2 ASP 1 320     182.078 170.719 153.338  1.00  0.00      mode H  
ATOM   3499  HB3 ASP 1 320     183.014 169.221 153.285  1.00  0.00      mode H  
ATOM   3500  N   SER 1 321     182.720 169.861 156.846  1.00  0.00      mode N  
ATOM   3501  CA  SER 1 321     181.637 169.663 157.820  1.00  0.00      mode C  
ATOM   3502  C   SER 1 321     182.075 169.570 159.289  1.00  0.00      mode C  
ATOM   3503  O   SER 1 321     182.049 168.512 159.916  1.00  0.00      mode O  
ATOM   3504  CB  SER 1 321     180.714 168.513 157.394  1.00  0.00      mode C  
ATOM   3505  OG  SER 1 321     181.398 167.403 156.852  1.00  0.00      mode O  
ATOM   3506  H   SER 1 321     183.410 169.117 156.764  1.00  0.00      mode H  
ATOM   3507  HA  SER 1 321     180.993 170.545 157.780  1.00  0.00      mode H  
ATOM   3508  HB2 SER 1 321     180.018 168.891 156.648  1.00  0.00      mode H  
ATOM   3509  HB3 SER 1 321     180.143 168.182 158.255  1.00  0.00      mode H  
ATOM   3510  HG  SER 1 321     181.725 167.648 155.972  1.00  0.00      mode H  
ATOM   3511  N   GLY 1 322     182.254 170.747 159.895  1.00  0.00      mode N  
ATOM   3512  CA  GLY 1 322     182.242 170.921 161.349  1.00  0.00      mode C  
ATOM   3513  C   GLY 1 322     183.614 171.033 162.018  1.00  0.00      mode C  
ATOM   3514  O   GLY 1 322     184.631 171.251 161.370  1.00  0.00      mode O  
ATOM   3515  H   GLY 1 322     182.353 171.566 159.312  1.00  0.00      mode H  
ATOM   3516  HA2 GLY 1 322     181.694 171.833 161.579  1.00  0.00      mode H  
ATOM   3517  HA3 GLY 1 322     181.714 170.083 161.812  1.00  0.00      mode H  
ATOM   3518  N   GLN 1 323     183.582 171.009 163.351  1.00  0.00      mode N  
ATOM   3519  CA  GLN 1 323     184.713 171.212 164.260  1.00  0.00      mode C  
ATOM   3520  C   GLN 1 323     184.311 170.726 165.665  1.00  0.00      mode C  
ATOM   3521  O   GLN 1 323     183.147 170.894 166.051  1.00  0.00      mode O  
ATOM   3522  CB  GLN 1 323     185.098 172.709 164.273  1.00  0.00      mode C  
ATOM   3523  CG  GLN 1 323     186.219 173.082 165.258  1.00  0.00      mode C  
ATOM   3524  CD  GLN 1 323     187.498 172.273 165.043  1.00  0.00      mode C  
ATOM   3525  NE2 GLN 1 323     188.084 171.721 166.079  1.00  0.00      mode N  
ATOM   3526  OE1 GLN 1 323     187.965 172.071 163.938  1.00  0.00      mode O  
ATOM   3527  H   GLN 1 323     182.707 170.783 163.795  1.00  0.00      mode H  
ATOM   3528  HA  GLN 1 323     185.563 170.625 163.904  1.00  0.00      mode H  
ATOM   3529  HB2 GLN 1 323     185.416 173.001 163.270  1.00  0.00      mode H  
ATOM   3530  HB3 GLN 1 323     184.215 173.297 164.527  1.00  0.00      mode H  
ATOM   3531  HG2 GLN 1 323     185.864 172.950 166.280  1.00  0.00      mode H  
ATOM   3532  HG3 GLN 1 323     186.461 174.137 165.134  1.00  0.00      mode H  
ATOM   3533 HE21 GLN 1 323     187.702 171.823 167.018  1.00  0.00      mode H  
ATOM   3534 HE22 GLN 1 323     188.931 171.212 165.905  1.00  0.00      mode H  
ATOM   3535  N   CYS 1 324     185.268 170.172 166.419  1.00  0.00      mode N  
ATOM   3536  CA  CYS 1 324     185.125 169.731 167.815  1.00  0.00      mode C  
ATOM   3537  C   CYS 1 324     185.737 170.732 168.829  1.00  0.00      mode C  
ATOM   3538  O   CYS 1 324     186.584 171.545 168.444  1.00  0.00      mode O  
ATOM   3539  CB  CYS 1 324     185.750 168.330 167.962  1.00  0.00      mode C  
ATOM   3540  SG  CYS 1 324     187.495 168.312 167.457  1.00  0.00      mode S  
ATOM   3541  H   CYS 1 324     186.207 170.140 166.047  1.00  0.00      mode H  
ATOM   3542  HA  CYS 1 324     184.061 169.642 168.039  1.00  0.00      mode H  
ATOM   3543  HB2 CYS 1 324     185.197 167.617 167.351  1.00  0.00      mode H  
ATOM   3544  HB3 CYS 1 324     185.688 168.016 169.006  1.00  0.00      mode H  
ATOM   3545  HG  CYS 1 324     187.897 167.289 168.219  1.00  0.00      mode H  
ATOM   3546  N   PRO 1 325     185.353 170.685 170.120  1.00  0.00      mode N  
ATOM   3547  CA  PRO 1 325     186.031 171.423 171.189  1.00  0.00      mode C  
ATOM   3548  C   PRO 1 325     187.271 170.677 171.725  1.00  0.00      mode C  
ATOM   3549  O   PRO 1 325     187.630 169.607 171.238  1.00  0.00      mode O  
ATOM   3550  CB  PRO 1 325     184.945 171.655 172.242  1.00  0.00      mode C  
ATOM   3551  CG  PRO 1 325     184.069 170.412 172.120  1.00  0.00      mode C  
ATOM   3552  CD  PRO 1 325     184.185 169.992 170.653  1.00  0.00      mode C  
ATOM   3553  HA  PRO 1 325     186.364 172.394 170.821  1.00  0.00      mode H  
ATOM   3554  HB2 PRO 1 325     185.344 171.769 173.250  1.00  0.00      mode H  
ATOM   3555  HB3 PRO 1 325     184.362 172.534 171.965  1.00  0.00      mode H  
ATOM   3556  HG2 PRO 1 325     183.038 170.640 172.390  1.00  0.00      mode H  
ATOM   3557  HG3 PRO 1 325     184.466 169.629 172.761  1.00  0.00      mode H  
ATOM   3558  HD2 PRO 1 325     183.290 170.306 170.116  1.00  0.00      mode H  
ATOM   3559  HD3 PRO 1 325     184.303 168.910 170.586  1.00  0.00      mode H  
ATOM   3560  N   GLU 1 326     187.967 171.294 172.686  1.00  0.00      mode N  
ATOM   3561  CA  GLU 1 326     189.296 170.885 173.172  1.00  0.00      mode C  
ATOM   3562  C   GLU 1 326     189.361 169.447 173.727  1.00  0.00      mode C  
ATOM   3563  O   GLU 1 326     188.483 169.028 174.478  1.00  0.00      mode O  
ATOM   3564  CB  GLU 1 326     189.749 171.901 174.241  1.00  0.00      mode C  
ATOM   3565  CG  GLU 1 326     191.175 171.680 174.769  1.00  0.00      mode C  
ATOM   3566  CD  GLU 1 326     192.186 171.660 173.616  1.00  0.00      mode C  
ATOM   3567  OE1 GLU 1 326     192.499 172.755 173.106  1.00  0.00      mode O  
ATOM   3568  OE2 GLU 1 326     192.543 170.538 173.185  1.00  0.00      mode O1-
ATOM   3569  H   GLU 1 326     187.607 172.163 173.041  1.00  0.00      mode H  
ATOM   3570  HA  GLU 1 326     189.989 170.940 172.328  1.00  0.00      mode H  
ATOM   3571  HB2 GLU 1 326     189.691 172.903 173.813  1.00  0.00      mode H  
ATOM   3572  HB3 GLU 1 326     189.059 171.859 175.084  1.00  0.00      mode H  
ATOM   3573  HG2 GLU 1 326     191.216 170.741 175.327  1.00  0.00      mode H  
ATOM   3574  HG3 GLU 1 326     191.419 172.485 175.465  1.00  0.00      mode H  
ATOM   3575  N   GLY 1 327     190.463 168.736 173.454  1.00  0.00      mode N  
ATOM   3576  CA  GLY 1 327     190.754 167.403 173.984  1.00  0.00      mode C  
ATOM   3577  C   GLY 1 327     190.027 166.248 173.286  1.00  0.00      mode C  
ATOM   3578  O   GLY 1 327     189.993 165.148 173.842  1.00  0.00      mode O  
ATOM   3579  H   GLY 1 327     191.234 169.232 173.002  1.00  0.00      mode H  
ATOM   3580  HA2 GLY 1 327     191.827 167.225 173.895  1.00  0.00      mode H  
ATOM   3581  HA3 GLY 1 327     190.488 167.376 175.042  1.00  0.00      mode H  
ATOM   3582  N   TYR 1 328     189.425 166.472 172.112  1.00  0.00      mode N  
ATOM   3583  CA  TYR 1 328     188.436 165.563 171.519  1.00  0.00      mode C  
ATOM   3584  C   TYR 1 328     188.637 165.212 170.033  1.00  0.00      mode C  
ATOM   3585  O   TYR 1 328     189.450 165.824 169.345  1.00  0.00      mode O  
ATOM   3586  CB  TYR 1 328     187.024 166.067 171.876  1.00  0.00      mode C  
ATOM   3587  CG  TYR 1 328     186.722 166.108 173.372  1.00  0.00      mode C  
ATOM   3588  CD1 TYR 1 328     187.049 165.022 174.196  1.00  0.00      mode C  
ATOM   3589  CD2 TYR 1 328     186.201 167.269 173.965  1.00  0.00      mode C  
ATOM   3590  CE1 TYR 1 328     186.820 165.059 175.584  1.00  0.00      mode C  
ATOM   3591  CE2 TYR 1 328     185.960 167.324 175.353  1.00  0.00      mode C  
ATOM   3592  CZ  TYR 1 328     186.266 166.213 176.164  1.00  0.00      mode C  
ATOM   3593  OH  TYR 1 328     186.056 166.256 177.507  1.00  0.00      mode O  
ATOM   3594  H   TYR 1 328     189.496 167.399 171.716  1.00  0.00      mode H  
ATOM   3595  HA  TYR 1 328     188.556 164.596 171.999  1.00  0.00      mode H  
ATOM   3596  HB2 TYR 1 328     186.885 167.058 171.446  1.00  0.00      mode H  
ATOM   3597  HB3 TYR 1 328     186.289 165.406 171.414  1.00  0.00      mode H  
ATOM   3598  HD1 TYR 1 328     187.537 164.181 173.753  1.00  0.00      mode H  
ATOM   3599  HD2 TYR 1 328     186.025 168.144 173.355  1.00  0.00      mode H  
ATOM   3600  HE1 TYR 1 328     187.105 164.234 176.217  1.00  0.00      mode H  
ATOM   3601  HE2 TYR 1 328     185.565 168.228 175.789  1.00  0.00      mode H  
ATOM   3602  HH  TYR 1 328     186.351 167.104 177.856  1.00  0.00      mode H  
ATOM   3603  N   THR 1 329     187.956 164.165 169.545  1.00  0.00      mode N  
ATOM   3604  CA  THR 1 329     188.163 163.628 168.187  1.00  0.00      mode C  
ATOM   3605  C   THR 1 329     186.890 163.058 167.546  1.00  0.00      mode C  
ATOM   3606  O   THR 1 329     185.862 162.881 168.213  1.00  0.00      mode O  
ATOM   3607  CB  THR 1 329     189.314 162.595 168.181  1.00  0.00      mode C  
ATOM   3608  CG2 THR 1 329     188.949 161.234 168.776  1.00  0.00      mode C  
ATOM   3609  OG1 THR 1 329     189.732 162.357 166.852  1.00  0.00      mode O  
ATOM   3610  H   THR 1 329     187.282 163.695 170.137  1.00  0.00      mode H  
ATOM   3611  HA  THR 1 329     188.488 164.447 167.544  1.00  0.00      mode H  
ATOM   3612  HB  THR 1 329     190.162 163.007 168.730  1.00  0.00      mode H  
ATOM   3613  HG1 THR 1 329     190.207 161.521 166.851  1.00  0.00      mode H  
ATOM   3614 HG21 THR 1 329     188.549 161.365 169.779  1.00  0.00      mode H  
ATOM   3615 HG22 THR 1 329     188.210 160.728 168.151  1.00  0.00      mode H  
ATOM   3616 HG23 THR 1 329     189.846 160.617 168.840  1.00  0.00      mode H  
ATOM   3617  N   CYS 1 330     186.975 162.742 166.251  1.00  0.00      mode N  
ATOM   3618  CA  CYS 1 330     185.883 162.293 165.387  1.00  0.00      mode C  
ATOM   3619  C   CYS 1 330     186.201 160.913 164.776  1.00  0.00      mode C  
ATOM   3620  O   CYS 1 330     187.275 160.711 164.214  1.00  0.00      mode O  
ATOM   3621  CB  CYS 1 330     185.612 163.357 164.308  1.00  0.00      mode C  
ATOM   3622  SG  CYS 1 330     185.399 165.074 164.872  1.00  0.00      mode S  
ATOM   3623  H   CYS 1 330     187.895 162.807 165.830  1.00  0.00      mode H  
ATOM   3624  HA  CYS 1 330     184.986 162.193 165.994  1.00  0.00      mode H  
ATOM   3625  HB2 CYS 1 330     184.710 163.066 163.769  1.00  0.00      mode H  
ATOM   3626  HB3 CYS 1 330     186.440 163.344 163.600  1.00  0.00      mode H  
ATOM   3627  N   VAL 1 331     185.266 159.958 164.892  1.00  0.00      mode N  
ATOM   3628  CA  VAL 1 331     185.399 158.557 164.430  1.00  0.00      mode C  
ATOM   3629  C   VAL 1 331     184.028 157.866 164.271  1.00  0.00      mode C  
ATOM   3630  O   VAL 1 331     183.027 158.388 164.758  1.00  0.00      mode O  
ATOM   3631  CB  VAL 1 331     186.395 157.781 165.332  1.00  0.00      mode C  
ATOM   3632  CG1 VAL 1 331     185.794 157.378 166.682  1.00  0.00      mode C  
ATOM   3633  CG2 VAL 1 331     186.944 156.514 164.667  1.00  0.00      mode C  
ATOM   3634  H   VAL 1 331     184.376 160.217 165.293  1.00  0.00      mode H  
ATOM   3635  HA  VAL 1 331     185.846 158.597 163.435  1.00  0.00      mode H  
ATOM   3636  HB  VAL 1 331     187.253 158.423 165.533  1.00  0.00      mode H  
ATOM   3637 HG11 VAL 1 331     185.407 158.264 167.185  1.00  0.00      mode H  
ATOM   3638 HG12 VAL 1 331     185.011 156.639 166.525  1.00  0.00      mode H  
ATOM   3639 HG13 VAL 1 331     186.573 156.940 167.306  1.00  0.00      mode H  
ATOM   3640 HG21 VAL 1 331     186.184 155.735 164.600  1.00  0.00      mode H  
ATOM   3641 HG22 VAL 1 331     187.327 156.750 163.673  1.00  0.00      mode H  
ATOM   3642 HG23 VAL 1 331     187.771 156.127 165.263  1.00  0.00      mode H  
ATOM   3643  N   LYS 1 332     183.934 156.709 163.606  1.00  0.00      mode N  
ATOM   3644  CA  LYS 1 332     182.658 156.003 163.344  1.00  0.00      mode C  
ATOM   3645  C   LYS 1 332     181.961 155.451 164.607  1.00  0.00      mode C  
ATOM   3646  O   LYS 1 332     182.601 155.226 165.637  1.00  0.00      mode O  
ATOM   3647  CB  LYS 1 332     182.885 154.862 162.332  1.00  0.00      mode C  
ATOM   3648  CG  LYS 1 332     183.521 155.276 160.989  1.00  0.00      mode C  
ATOM   3649  CD  LYS 1 332     182.738 156.315 160.167  1.00  0.00      mode C  
ATOM   3650  CE  LYS 1 332     181.356 155.809 159.737  1.00  0.00      mode C  
ATOM   3651  NZ  LYS 1 332     180.672 156.802 158.871  1.00  0.00      mode N1+
ATOM   3652  H   LYS 1 332     184.789 156.291 163.264  1.00  0.00      mode H  
ATOM   3653  HA  LYS 1 332     181.964 156.722 162.903  1.00  0.00      mode H  
ATOM   3654  HB2 LYS 1 332     183.536 154.117 162.795  1.00  0.00      mode H  
ATOM   3655  HB3 LYS 1 332     181.932 154.374 162.128  1.00  0.00      mode H  
ATOM   3656  HG2 LYS 1 332     184.521 155.670 161.177  1.00  0.00      mode H  
ATOM   3657  HG3 LYS 1 332     183.639 154.378 160.381  1.00  0.00      mode H  
ATOM   3658  HD2 LYS 1 332     183.325 156.548 159.276  1.00  0.00      mode H  
ATOM   3659  HD3 LYS 1 332     182.629 157.234 160.748  1.00  0.00      mode H  
ATOM   3660  HE2 LYS 1 332     180.757 155.639 160.639  1.00  0.00      mode H  
ATOM   3661  HE3 LYS 1 332     181.463 154.855 159.214  1.00  0.00      mode H  
ATOM   3662  HZ1 LYS 1 332     180.679 157.717 159.330  1.00  0.00      mode H  
ATOM   3663  HZ2 LYS 1 332     181.131 156.905 157.984  1.00  0.00      mode H  
ATOM   3664  HZ3 LYS 1 332     179.705 156.552 158.712  1.00  0.00      mode H  
ATOM   3665  N   ILE 1 333     180.635 155.284 164.511  1.00  0.00      mode N  
ATOM   3666  CA  ILE 1 333     179.715 154.330 165.183  1.00  0.00      mode C  
ATOM   3667  C   ILE 1 333     178.317 154.841 164.771  1.00  0.00      mode C  
ATOM   3668  O   ILE 1 333     178.013 154.835 163.578  1.00  0.00      mode O  
ATOM   3669  CB  ILE 1 333     179.956 154.116 166.718  1.00  0.00      mode C  
ATOM   3670  CG1 ILE 1 333     178.994 153.097 167.371  1.00  0.00      mode C  
ATOM   3671  CG2 ILE 1 333     179.979 155.399 167.559  1.00  0.00      mode C  
ATOM   3672  CD1 ILE 1 333     179.363 152.765 168.829  1.00  0.00      mode C  
ATOM   3673  H   ILE 1 333     180.233 155.666 163.664  1.00  0.00      mode H  
ATOM   3674  HA  ILE 1 333     179.838 153.356 164.708  1.00  0.00      mode H  
ATOM   3675  HB  ILE 1 333     180.952 153.680 166.795  1.00  0.00      mode H  
ATOM   3676 HG12 ILE 1 333     177.972 153.476 167.353  1.00  0.00      mode H  
ATOM   3677 HG13 ILE 1 333     179.027 152.173 166.793  1.00  0.00      mode H  
ATOM   3678 HG21 ILE 1 333     180.394 156.182 166.947  1.00  0.00      mode H  
ATOM   3679 HG22 ILE 1 333     178.985 155.690 167.900  1.00  0.00      mode H  
ATOM   3680 HG23 ILE 1 333     180.598 155.239 168.442  1.00  0.00      mode H  
ATOM   3681 HD11 ILE 1 333     180.416 152.484 168.898  1.00  0.00      mode H  
ATOM   3682 HD12 ILE 1 333     179.174 153.624 169.476  1.00  0.00      mode H  
ATOM   3683 HD13 ILE 1 333     178.750 151.938 169.182  1.00  0.00      mode H  
ATOM   3684  N   GLY 1 334     177.627 155.556 165.660  1.00  0.00      mode N  
ATOM   3685  CA  GLY 1 334     176.728 156.654 165.319  1.00  0.00      mode C  
ATOM   3686  C   GLY 1 334     176.646 157.669 166.464  1.00  0.00      mode C  
ATOM   3687  O   GLY 1 334     176.765 157.300 167.633  1.00  0.00      mode O  
ATOM   3688  H   GLY 1 334     177.903 155.505 166.628  1.00  0.00      mode H  
ATOM   3689  HA2 GLY 1 334     177.092 157.158 164.422  1.00  0.00      mode H  
ATOM   3690  HA3 GLY 1 334     175.728 156.267 165.125  1.00  0.00      mode H  
ATOM   3691  N   ARG 1 335     176.395 158.938 166.117  1.00  0.00      mode N  
ATOM   3692  CA  ARG 1 335     175.924 159.997 167.029  1.00  0.00      mode C  
ATOM   3693  C   ARG 1 335     174.912 160.883 166.288  1.00  0.00      mode C  
ATOM   3694  O   ARG 1 335     175.146 162.063 166.043  1.00  0.00      mode O  
ATOM   3695  CB  ARG 1 335     177.122 160.751 167.628  1.00  0.00      mode C  
ATOM   3696  CG  ARG 1 335     176.691 161.572 168.855  1.00  0.00      mode C  
ATOM   3697  CD  ARG 1 335     177.942 162.259 169.437  1.00  0.00      mode C  
ATOM   3698  NE  ARG 1 335     178.047 163.599 168.830  1.00  0.00      mode N  
ATOM   3699  CZ  ARG 1 335     178.556 164.618 169.505  1.00  0.00      mode C  
ATOM   3700  NH1 ARG 1 335     178.336 165.852 169.186  1.00  0.00      mode N  
ATOM   3701  NH2 ARG 1 335     179.313 164.441 170.538  1.00  0.00      mode N1+
ATOM   3702  H   ARG 1 335     176.451 159.177 165.136  1.00  0.00      mode H  
ATOM   3703  HA  ARG 1 335     175.381 159.521 167.847  1.00  0.00      mode H  
ATOM   3704  HB2 ARG 1 335     177.851 160.011 167.958  1.00  0.00      mode H  
ATOM   3705  HB3 ARG 1 335     177.578 161.396 166.875  1.00  0.00      mode H  
ATOM   3706  HG2 ARG 1 335     176.294 160.888 169.606  1.00  0.00      mode H  
ATOM   3707  HG3 ARG 1 335     175.917 162.296 168.602  1.00  0.00      mode H  
ATOM   3708  HD2 ARG 1 335     178.834 161.682 169.237  1.00  0.00      mode H  
ATOM   3709  HD3 ARG 1 335     177.760 162.373 170.499  1.00  0.00      mode H  
ATOM   3710  HE  ARG 1 335     177.401 163.850 168.084  1.00  0.00      mode H  
ATOM   3711 HH11 ARG 1 335     178.760 166.589 169.721  1.00  0.00      mode H  
ATOM   3712 HH12 ARG 1 335     178.004 166.017 168.239  1.00  0.00      mode H  
ATOM   3713 HH21 ARG 1 335     179.445 165.206 171.196  1.00  0.00      mode H  
ATOM   3714 HH22 ARG 1 335     179.838 163.583 170.621  1.00  0.00      mode H  
ATOM   3715  N   ASN 1 336     173.918 160.202 165.719  1.00  0.00      mode N  
ATOM   3716  CA  ASN 1 336     173.031 160.679 164.653  1.00  0.00      mode C  
ATOM   3717  C   ASN 1 336     171.652 161.125 165.225  1.00  0.00      mode C  
ATOM   3718  O   ASN 1 336     171.475 161.110 166.445  1.00  0.00      mode O  
ATOM   3719  CB  ASN 1 336     173.045 159.583 163.560  1.00  0.00      mode C  
ATOM   3720  CG  ASN 1 336     172.230 158.345 163.873  1.00  0.00      mode C  
ATOM   3721  ND2 ASN 1 336     171.485 157.808 162.924  1.00  0.00      mode N  
ATOM   3722  OD1 ASN 1 336     172.335 157.772 164.941  1.00  0.00      mode O  
ATOM   3723  H   ASN 1 336     173.774 159.248 166.022  1.00  0.00      mode H  
ATOM   3724  HA  ASN 1 336     173.477 161.575 164.214  1.00  0.00      mode H  
ATOM   3725  HB2 ASN 1 336     174.072 159.247 163.427  1.00  0.00      mode H  
ATOM   3726  HB3 ASN 1 336     172.742 160.000 162.603  1.00  0.00      mode H  
ATOM   3727 HD21 ASN 1 336     171.314 158.292 162.048  1.00  0.00      mode H  
ATOM   3728 HD22 ASN 1 336     170.848 157.089 163.230  1.00  0.00      mode H  
ATOM   3729  N   PRO 1 337     170.722 161.670 164.409  1.00  0.00      mode N  
ATOM   3730  CA  PRO 1 337     169.693 162.613 164.871  1.00  0.00      mode C  
ATOM   3731  C   PRO 1 337     168.725 162.025 165.898  1.00  0.00      mode C  
ATOM   3732  O   PRO 1 337     168.325 160.869 165.785  1.00  0.00      mode O  
ATOM   3733  CB  PRO 1 337     168.932 163.069 163.626  1.00  0.00      mode C  
ATOM   3734  CG  PRO 1 337     169.178 161.942 162.624  1.00  0.00      mode C  
ATOM   3735  CD  PRO 1 337     170.559 161.414 162.989  1.00  0.00      mode C  
ATOM   3736  HA  PRO 1 337     170.177 163.475 165.327  1.00  0.00      mode H  
ATOM   3737  HB2 PRO 1 337     167.873 163.204 163.834  1.00  0.00      mode H  
ATOM   3738  HB3 PRO 1 337     169.337 164.005 163.252  1.00  0.00      mode H  
ATOM   3739  HG2 PRO 1 337     169.141 162.294 161.593  1.00  0.00      mode H  
ATOM   3740  HG3 PRO 1 337     168.450 161.149 162.790  1.00  0.00      mode H  
ATOM   3741  HD2 PRO 1 337     171.338 161.925 162.424  1.00  0.00      mode H  
ATOM   3742  HD3 PRO 1 337     170.577 160.347 162.776  1.00  0.00      mode H  
ATOM   3743  N   ASP 1 338     168.316 162.857 166.858  1.00  0.00      mode N  
ATOM   3744  CA  ASP 1 338     167.525 162.516 168.047  1.00  0.00      mode C  
ATOM   3745  C   ASP 1 338     168.193 161.415 168.911  1.00  0.00      mode C  
ATOM   3746  O   ASP 1 338     168.830 161.694 169.921  1.00  0.00      mode O  
ATOM   3747  CB  ASP 1 338     166.071 162.161 167.673  1.00  0.00      mode C  
ATOM   3748  CG  ASP 1 338     165.269 163.174 166.838  1.00  0.00      mode C  
ATOM   3749  OD1 ASP 1 338     164.334 162.703 166.142  1.00  0.00      mode O  
ATOM   3750  OD2 ASP 1 338     165.508 164.398 166.925  1.00  0.00      mode O1-
ATOM   3751  H   ASP 1 338     168.631 163.811 166.807  1.00  0.00      mode H  
ATOM   3752  HA  ASP 1 338     167.480 163.401 168.678  1.00  0.00      mode H  
ATOM   3753  HB2 ASP 1 338     165.552 162.047 168.620  1.00  0.00      mode H  
ATOM   3754  HB3 ASP 1 338     166.048 161.199 167.160  1.00  0.00      mode H  
ATOM   3755  N   TYR 1 339     168.071 160.162 168.465  1.00  0.00      mode N  
ATOM   3756  CA  TYR 1 339     168.726 158.948 168.970  1.00  0.00      mode C  
ATOM   3757  C   TYR 1 339     168.697 157.898 167.836  1.00  0.00      mode C  
ATOM   3758  O   TYR 1 339     168.181 156.798 167.984  1.00  0.00      mode O  
ATOM   3759  CB  TYR 1 339     168.003 158.499 170.254  1.00  0.00      mode C  
ATOM   3760  CG  TYR 1 339     168.535 157.316 171.046  1.00  0.00      mode C  
ATOM   3761  CD1 TYR 1 339     169.778 156.698 170.785  1.00  0.00      mode C  
ATOM   3762  CD2 TYR 1 339     167.751 156.857 172.121  1.00  0.00      mode C  
ATOM   3763  CE1 TYR 1 339     170.201 155.598 171.561  1.00  0.00      mode C  
ATOM   3764  CE2 TYR 1 339     168.172 155.770 172.902  1.00  0.00      mode C  
ATOM   3765  CZ  TYR 1 339     169.384 155.120 172.607  1.00  0.00      mode C  
ATOM   3766  OH  TYR 1 339     169.741 154.027 173.326  1.00  0.00      mode O  
ATOM   3767  H   TYR 1 339     167.620 160.097 167.563  1.00  0.00      mode H  
ATOM   3768  HA  TYR 1 339     169.765 159.182 169.204  1.00  0.00      mode H  
ATOM   3769  HB2 TYR 1 339     167.979 159.346 170.941  1.00  0.00      mode H  
ATOM   3770  HB3 TYR 1 339     166.973 158.267 169.990  1.00  0.00      mode H  
ATOM   3771  HD1 TYR 1 339     170.404 157.040 169.974  1.00  0.00      mode H  
ATOM   3772  HD2 TYR 1 339     166.808 157.334 172.343  1.00  0.00      mode H  
ATOM   3773  HE1 TYR 1 339     171.127 155.090 171.337  1.00  0.00      mode H  
ATOM   3774  HE2 TYR 1 339     167.550 155.411 173.711  1.00  0.00      mode H  
ATOM   3775  HH  TYR 1 339     168.942 153.567 173.607  1.00  0.00      mode H  
ATOM   3776  N   GLY 1 340     169.078 158.321 166.626  1.00  0.00      mode N  
ATOM   3777  CA  GLY 1 340     168.909 157.582 165.369  1.00  0.00      mode C  
ATOM   3778  C   GLY 1 340     167.654 157.917 164.546  1.00  0.00      mode C  
ATOM   3779  O   GLY 1 340     167.666 157.744 163.327  1.00  0.00      mode O  
ATOM   3780  H   GLY 1 340     169.416 159.276 166.551  1.00  0.00      mode H  
ATOM   3781  HA2 GLY 1 340     169.770 157.785 164.746  1.00  0.00      mode H  
ATOM   3782  HA3 GLY 1 340     168.890 156.513 165.582  1.00  0.00      mode H  
ATOM   3783  N   TYR 1 341     166.617 158.491 165.159  1.00  0.00      mode N  
ATOM   3784  CA  TYR 1 341     165.239 158.565 164.642  1.00  0.00      mode C  
ATOM   3785  C   TYR 1 341     164.898 159.524 163.473  1.00  0.00      mode C  
ATOM   3786  O   TYR 1 341     163.742 159.907 163.269  1.00  0.00      mode O  
ATOM   3787  CB  TYR 1 341     164.264 158.615 165.830  1.00  0.00      mode C  
ATOM   3788  CG  TYR 1 341     164.248 157.338 166.652  1.00  0.00      mode C  
ATOM   3789  CD1 TYR 1 341     163.543 156.205 166.206  1.00  0.00      mode C  
ATOM   3790  CD2 TYR 1 341     164.986 157.273 167.849  1.00  0.00      mode C  
ATOM   3791  CE1 TYR 1 341     163.559 155.020 166.969  1.00  0.00      mode C  
ATOM   3792  CE2 TYR 1 341     164.982 156.099 168.627  1.00  0.00      mode C  
ATOM   3793  CZ  TYR 1 341     164.256 154.969 168.195  1.00  0.00      mode C  
ATOM   3794  OH  TYR 1 341     164.213 153.838 168.942  1.00  0.00      mode O  
ATOM   3795  H   TYR 1 341     166.737 158.672 166.142  1.00  0.00      mode H  
ATOM   3796  HA  TYR 1 341     165.069 157.588 164.185  1.00  0.00      mode H  
ATOM   3797  HB2 TYR 1 341     164.506 159.468 166.463  1.00  0.00      mode H  
ATOM   3798  HB3 TYR 1 341     163.250 158.767 165.457  1.00  0.00      mode H  
ATOM   3799  HD1 TYR 1 341     162.998 156.242 165.276  1.00  0.00      mode H  
ATOM   3800  HD2 TYR 1 341     165.576 158.118 168.168  1.00  0.00      mode H  
ATOM   3801  HE1 TYR 1 341     163.037 154.137 166.638  1.00  0.00      mode H  
ATOM   3802  HE2 TYR 1 341     165.556 156.039 169.542  1.00  0.00      mode H  
ATOM   3803  HH  TYR 1 341     164.567 153.983 169.853  1.00  0.00      mode H  
ATOM   3804  N   THR 1 342     165.901 159.966 162.711  1.00  0.00      mode N  
ATOM   3805  CA  THR 1 342     165.749 160.892 161.559  1.00  0.00      mode C  
ATOM   3806  C   THR 1 342     166.780 160.641 160.453  1.00  0.00      mode C  
ATOM   3807  O   THR 1 342     167.107 161.541 159.683  1.00  0.00      mode O  
ATOM   3808  CB  THR 1 342     165.780 162.381 161.978  1.00  0.00      mode C  
ATOM   3809  CG2 THR 1 342     164.808 163.242 161.181  1.00  0.00      mode C  
ATOM   3810  OG1 THR 1 342     165.461 162.570 163.331  1.00  0.00      mode O  
ATOM   3811  H   THR 1 342     166.829 159.641 162.951  1.00  0.00      mode H  
ATOM   3812  HA  THR 1 342     164.780 160.691 161.102  1.00  0.00      mode H  
ATOM   3813  HB  THR 1 342     166.780 162.783 161.830  1.00  0.00      mode H  
ATOM   3814  HG1 THR 1 342     164.702 162.021 163.555  1.00  0.00      mode H  
ATOM   3815 HG21 THR 1 342     165.147 163.292 160.149  1.00  0.00      mode H  
ATOM   3816 HG22 THR 1 342     163.808 162.816 161.224  1.00  0.00      mode H  
ATOM   3817 HG23 THR 1 342     164.803 164.252 161.589  1.00  0.00      mode H  
ATOM   3818  N   SER 1 343     167.371 159.444 160.434  1.00  0.00      mode N  
ATOM   3819  CA  SER 1 343     168.432 159.062 159.500  1.00  0.00      mode C  
ATOM   3820  C   SER 1 343     168.009 159.157 158.018  1.00  0.00      mode C  
ATOM   3821  O   SER 1 343     166.831 159.042 157.691  1.00  0.00      mode O  
ATOM   3822  CB  SER 1 343     168.914 157.642 159.844  1.00  0.00      mode C  
ATOM   3823  OG  SER 1 343     170.283 157.672 160.209  1.00  0.00      mode O  
ATOM   3824  H   SER 1 343     167.064 158.751 161.103  1.00  0.00      mode H  
ATOM   3825  HA  SER 1 343     169.257 159.756 159.647  1.00  0.00      mode H  
ATOM   3826  HB2 SER 1 343     168.776 156.980 158.986  1.00  0.00      mode H  
ATOM   3827  HB3 SER 1 343     168.333 157.237 160.676  1.00  0.00      mode H  
ATOM   3828  HG  SER 1 343     170.760 157.310 159.418  1.00  0.00      mode H  
ATOM   3829  N   PHE 1 344     168.994 159.261 157.118  1.00  0.00      mode N  
ATOM   3830  CA  PHE 1 344     168.817 159.126 155.663  1.00  0.00      mode C  
ATOM   3831  C   PHE 1 344     169.121 157.755 155.048  1.00  0.00      mode C  
ATOM   3832  O   PHE 1 344     168.626 157.426 153.975  1.00  0.00      mode O  
ATOM   3833  CB  PHE 1 344     169.422 160.306 154.893  1.00  0.00      mode C  
ATOM   3834  CG  PHE 1 344     168.589 161.577 154.885  1.00  0.00      mode C  
ATOM   3835  CD1 PHE 1 344     169.040 162.737 155.542  1.00  0.00      mode C  
ATOM   3836  CD2 PHE 1 344     167.381 161.615 154.165  1.00  0.00      mode C  
ATOM   3837  CE1 PHE 1 344     168.283 163.922 155.489  1.00  0.00      mode C  
ATOM   3838  CE2 PHE 1 344     166.617 162.795 154.118  1.00  0.00      mode C  
ATOM   3839  CZ  PHE 1 344     167.071 163.951 154.778  1.00  0.00      mode C  
ATOM   3840  H   PHE 1 344     169.933 159.356 157.466  1.00  0.00      mode H  
ATOM   3841  HA  PHE 1 344     167.745 159.211 155.483  1.00  0.00      mode H  
ATOM   3842  HB2 PHE 1 344     170.416 160.514 155.290  1.00  0.00      mode H  
ATOM   3843  HB3 PHE 1 344     169.551 160.004 153.853  1.00  0.00      mode H  
ATOM   3844  HD1 PHE 1 344     169.975 162.725 156.079  1.00  0.00      mode H  
ATOM   3845  HD2 PHE 1 344     167.043 160.731 153.645  1.00  0.00      mode H  
ATOM   3846  HE1 PHE 1 344     168.633 164.808 156.001  1.00  0.00      mode H  
ATOM   3847  HE2 PHE 1 344     165.681 162.812 153.578  1.00  0.00      mode H  
ATOM   3848  HZ  PHE 1 344     166.485 164.858 154.745  1.00  0.00      mode H  
ATOM   3849  N   ASP 1 345     169.880 156.939 155.780  1.00  0.00      mode N  
ATOM   3850  CA  ASP 1 345     169.874 155.479 155.676  1.00  0.00      mode C  
ATOM   3851  C   ASP 1 345     168.481 154.833 155.825  1.00  0.00      mode C  
ATOM   3852  O   ASP 1 345     167.682 155.323 156.614  1.00  0.00      mode O  
ATOM   3853  CB  ASP 1 345     170.929 154.853 156.610  1.00  0.00      mode C  
ATOM   3854  CG  ASP 1 345     171.099 155.523 157.982  1.00  0.00      mode C  
ATOM   3855  OD1 ASP 1 345     171.426 156.736 158.058  1.00  0.00      mode O  
ATOM   3856  OD2 ASP 1 345     171.013 154.827 159.011  1.00  0.00      mode O1-
ATOM   3857  H   ASP 1 345     170.272 157.311 156.636  1.00  0.00      mode H  
ATOM   3858  HA  ASP 1 345     170.187 155.238 154.659  1.00  0.00      mode H  
ATOM   3859  HB2 ASP 1 345     171.895 154.908 156.102  1.00  0.00      mode H  
ATOM   3860  HB3 ASP 1 345     170.688 153.803 156.759  1.00  0.00      mode H  
ATOM   3861  N   THR 1 346     168.204 153.750 155.080  1.00  0.00      mode N  
ATOM   3862  CA  THR 1 346     166.886 153.135 154.791  1.00  0.00      mode C  
ATOM   3863  C   THR 1 346     165.801 154.149 154.364  1.00  0.00      mode C  
ATOM   3864  O   THR 1 346     165.379 154.993 155.153  1.00  0.00      mode O  
ATOM   3865  CB  THR 1 346     166.381 152.243 155.963  1.00  0.00      mode C  
ATOM   3866  CG2 THR 1 346     164.965 151.689 155.688  1.00  0.00      mode C  
ATOM   3867  OG1 THR 1 346     167.173 151.083 156.184  1.00  0.00      mode O  
ATOM   3868  H   THR 1 346     169.005 153.264 154.690  1.00  0.00      mode H  
ATOM   3869  HA  THR 1 346     167.043 152.469 153.941  1.00  0.00      mode H  
ATOM   3870  HB  THR 1 346     166.351 152.840 156.854  1.00  0.00      mode H  
ATOM   3871  HG1 THR 1 346     168.116 151.286 156.122  1.00  0.00      mode H  
ATOM   3872 HG21 THR 1 346     164.247 152.494 155.721  1.00  0.00      mode H  
ATOM   3873 HG22 THR 1 346     164.947 151.201 154.719  1.00  0.00      mode H  
ATOM   3874 HG23 THR 1 346     164.697 150.992 156.483  1.00  0.00      mode H  
ATOM   3875  N   PHE 1 347     165.147 153.923 153.214  1.00  0.00      mode N  
ATOM   3876  CA  PHE 1 347     164.001 154.723 152.740  1.00  0.00      mode C  
ATOM   3877  C   PHE 1 347     162.915 155.102 153.768  1.00  0.00      mode C  
ATOM   3878  O   PHE 1 347     162.464 156.242 153.816  1.00  0.00      mode O  
ATOM   3879  CB  PHE 1 347     163.401 154.109 151.463  1.00  0.00      mode C  
ATOM   3880  CG  PHE 1 347     162.052 154.673 151.050  1.00  0.00      mode C  
ATOM   3881  CD1 PHE 1 347     161.994 155.821 150.237  1.00  0.00      mode C  
ATOM   3882  CD2 PHE 1 347     160.857 154.055 151.469  1.00  0.00      mode C  
ATOM   3883  CE1 PHE 1 347     160.750 156.339 149.830  1.00  0.00      mode C  
ATOM   3884  CE2 PHE 1 347     159.614 154.578 151.069  1.00  0.00      mode C  
ATOM   3885  CZ  PHE 1 347     159.560 155.717 150.245  1.00  0.00      mode C  
ATOM   3886  H   PHE 1 347     165.516 153.230 152.576  1.00  0.00      mode H  
ATOM   3887  HA  PHE 1 347     164.419 155.682 152.433  1.00  0.00      mode H  
ATOM   3888  HB2 PHE 1 347     164.103 154.218 150.638  1.00  0.00      mode H  
ATOM   3889  HB3 PHE 1 347     163.272 153.038 151.628  1.00  0.00      mode H  
ATOM   3890  HD1 PHE 1 347     162.906 156.304 149.915  1.00  0.00      mode H  
ATOM   3891  HD2 PHE 1 347     160.890 153.168 152.083  1.00  0.00      mode H  
ATOM   3892  HE1 PHE 1 347     160.710 157.209 149.190  1.00  0.00      mode H  
ATOM   3893  HE2 PHE 1 347     158.698 154.099 151.388  1.00  0.00      mode H  
ATOM   3894  HZ  PHE 1 347     158.604 156.111 149.930  1.00  0.00      mode H  
ATOM   3895  N   SER 1 348     162.578 154.168 154.665  1.00  0.00      mode N  
ATOM   3896  CA  SER 1 348     161.635 154.370 155.772  1.00  0.00      mode C  
ATOM   3897  C   SER 1 348     162.051 155.474 156.758  1.00  0.00      mode C  
ATOM   3898  O   SER 1 348     161.172 156.205 157.215  1.00  0.00      mode O  
ATOM   3899  CB  SER 1 348     161.472 153.054 156.539  1.00  0.00      mode C  
ATOM   3900  OG  SER 1 348     160.364 153.104 157.413  1.00  0.00      mode O  
ATOM   3901  H   SER 1 348     163.005 153.266 154.557  1.00  0.00      mode H  
ATOM   3902  HA  SER 1 348     160.665 154.643 155.353  1.00  0.00      mode H  
ATOM   3903  HB2 SER 1 348     162.377 152.848 157.115  1.00  0.00      mode H  
ATOM   3904  HB3 SER 1 348     161.312 152.239 155.831  1.00  0.00      mode H  
ATOM   3905  HG  SER 1 348     160.332 152.304 157.950  1.00  0.00      mode H  
ATOM   3906  N   TRP 1 349     163.348 155.646 157.066  1.00  0.00      mode N  
ATOM   3907  CA  TRP 1 349     163.795 156.783 157.882  1.00  0.00      mode C  
ATOM   3908  C   TRP 1 349     163.880 158.065 157.057  1.00  0.00      mode C  
ATOM   3909  O   TRP 1 349     163.431 159.096 157.541  1.00  0.00      mode O  
ATOM   3910  CB  TRP 1 349     165.131 156.544 158.599  1.00  0.00      mode C  
ATOM   3911  CG  TRP 1 349     165.241 155.372 159.527  1.00  0.00      mode C  
ATOM   3912  CD1 TRP 1 349     166.049 154.302 159.354  1.00  0.00      mode C  
ATOM   3913  CD2 TRP 1 349     164.481 155.097 160.742  1.00  0.00      mode C  
ATOM   3914  CE2 TRP 1 349     164.922 153.849 161.281  1.00  0.00      mode C  
ATOM   3915  CE3 TRP 1 349     163.465 155.778 161.446  1.00  0.00      mode C  
ATOM   3916  NE1 TRP 1 349     165.893 153.419 160.404  1.00  0.00      mode N  
ATOM   3917  CZ2 TRP 1 349     164.389 153.312 162.460  1.00  0.00      mode C  
ATOM   3918  CZ3 TRP 1 349     162.908 155.239 162.620  1.00  0.00      mode C  
ATOM   3919  CH2 TRP 1 349     163.372 154.010 163.132  1.00  0.00      mode C  
ATOM   3920  H   TRP 1 349     164.060 155.096 156.603  1.00  0.00      mode H  
ATOM   3921  HA  TRP 1 349     163.054 156.961 158.659  1.00  0.00      mode H  
ATOM   3922  HB2 TRP 1 349     165.909 156.478 157.843  1.00  0.00      mode H  
ATOM   3923  HB3 TRP 1 349     165.348 157.432 159.193  1.00  0.00      mode H  
ATOM   3924  HD1 TRP 1 349     166.760 154.196 158.541  1.00  0.00      mode H  
ATOM   3925  HE1 TRP 1 349     166.453 152.584 160.513  1.00  0.00      mode H  
ATOM   3926  HE3 TRP 1 349     163.113 156.721 161.062  1.00  0.00      mode H  
ATOM   3927  HZ2 TRP 1 349     164.752 152.369 162.845  1.00  0.00      mode H  
ATOM   3928  HZ3 TRP 1 349     162.117 155.769 163.132  1.00  0.00      mode H  
ATOM   3929  HH2 TRP 1 349     162.952 153.604 164.038  1.00  0.00      mode H  
ATOM   3930  N   ALA 1 350     164.289 157.991 155.783  1.00  0.00      mode N  
ATOM   3931  CA  ALA 1 350     164.330 159.150 154.887  1.00  0.00      mode C  
ATOM   3932  C   ALA 1 350     162.936 159.761 154.629  1.00  0.00      mode C  
ATOM   3933  O   ALA 1 350     162.788 160.983 154.611  1.00  0.00      mode O  
ATOM   3934  CB  ALA 1 350     165.001 158.725 153.575  1.00  0.00      mode C  
ATOM   3935  H   ALA 1 350     164.658 157.108 155.451  1.00  0.00      mode H  
ATOM   3936  HA  ALA 1 350     164.948 159.920 155.354  1.00  0.00      mode H  
ATOM   3937  HB1 ALA 1 350     165.996 158.323 153.778  1.00  0.00      mode H  
ATOM   3938  HB2 ALA 1 350     164.402 157.966 153.072  1.00  0.00      mode H  
ATOM   3939  HB3 ALA 1 350     165.094 159.588 152.915  1.00  0.00      mode H  
ATOM   3940  N   PHE 1 351     161.897 158.927 154.501  1.00  0.00      mode N  
ATOM   3941  CA  PHE 1 351     160.517 159.366 154.269  1.00  0.00      mode C  
ATOM   3942  C   PHE 1 351     159.913 159.906 155.577  1.00  0.00      mode C  
ATOM   3943  O   PHE 1 351     159.259 160.946 155.552  1.00  0.00      mode O  
ATOM   3944  CB  PHE 1 351     159.716 158.171 153.725  1.00  0.00      mode C  
ATOM   3945  CG  PHE 1 351     158.340 158.524 153.185  1.00  0.00      mode C  
ATOM   3946  CD1 PHE 1 351     157.242 158.678 154.054  1.00  0.00      mode C  
ATOM   3947  CD2 PHE 1 351     158.150 158.679 151.797  1.00  0.00      mode C  
ATOM   3948  CE1 PHE 1 351     155.970 158.993 153.540  1.00  0.00      mode C  
ATOM   3949  CE2 PHE 1 351     156.875 158.979 151.282  1.00  0.00      mode C  
ATOM   3950  CZ  PHE 1 351     155.785 159.139 152.154  1.00  0.00      mode C  
ATOM   3951  H   PHE 1 351     162.093 157.933 154.464  1.00  0.00      mode H  
ATOM   3952  HA  PHE 1 351     160.503 160.169 153.533  1.00  0.00      mode H  
ATOM   3953  HB2 PHE 1 351     160.286 157.707 152.917  1.00  0.00      mode H  
ATOM   3954  HB3 PHE 1 351     159.608 157.421 154.511  1.00  0.00      mode H  
ATOM   3955  HD1 PHE 1 351     157.374 158.555 155.119  1.00  0.00      mode H  
ATOM   3956  HD2 PHE 1 351     158.983 158.555 151.122  1.00  0.00      mode H  
ATOM   3957  HE1 PHE 1 351     155.131 159.112 154.212  1.00  0.00      mode H  
ATOM   3958  HE2 PHE 1 351     156.730 159.085 150.217  1.00  0.00      mode H  
ATOM   3959  HZ  PHE 1 351     154.805 159.371 151.760  1.00  0.00      mode H  
ATOM   3960  N   LEU 1 352     160.212 159.292 156.734  1.00  0.00      mode N  
ATOM   3961  CA  LEU 1 352     159.853 159.824 158.058  1.00  0.00      mode C  
ATOM   3962  C   LEU 1 352     160.515 161.182 158.327  1.00  0.00      mode C  
ATOM   3963  O   LEU 1 352     159.861 162.119 158.794  1.00  0.00      mode O  
ATOM   3964  CB  LEU 1 352     160.278 158.810 159.138  1.00  0.00      mode C  
ATOM   3965  CG  LEU 1 352     160.040 159.296 160.583  1.00  0.00      mode C  
ATOM   3966  CD1 LEU 1 352     158.553 159.249 160.917  1.00  0.00      mode C  
ATOM   3967  CD2 LEU 1 352     160.834 158.444 161.569  1.00  0.00      mode C  
ATOM   3968  H   LEU 1 352     160.753 158.435 156.700  1.00  0.00      mode H  
ATOM   3969  HA  LEU 1 352     158.772 159.966 158.097  1.00  0.00      mode H  
ATOM   3970  HB2 LEU 1 352     159.753 157.868 158.977  1.00  0.00      mode H  
ATOM   3971  HB3 LEU 1 352     161.342 158.614 159.020  1.00  0.00      mode H  
ATOM   3972  HG  LEU 1 352     160.389 160.318 160.718  1.00  0.00      mode H  
ATOM   3973 HD11 LEU 1 352     158.022 159.997 160.328  1.00  0.00      mode H  
ATOM   3974 HD12 LEU 1 352     158.150 158.263 160.695  1.00  0.00      mode H  
ATOM   3975 HD13 LEU 1 352     158.399 159.467 161.971  1.00  0.00      mode H  
ATOM   3976 HD21 LEU 1 352     160.654 157.386 161.387  1.00  0.00      mode H  
ATOM   3977 HD22 LEU 1 352     161.897 158.651 161.443  1.00  0.00      mode H  
ATOM   3978 HD23 LEU 1 352     160.561 158.695 162.595  1.00  0.00      mode H  
ATOM   3979  N   ALA 1 353     161.815 161.276 158.050  1.00  0.00      mode N  
ATOM   3980  CA  ALA 1 353     162.627 162.469 158.207  1.00  0.00      mode C  
ATOM   3981  C   ALA 1 353     162.059 163.600 157.358  1.00  0.00      mode C  
ATOM   3982  O   ALA 1 353     161.733 164.646 157.907  1.00  0.00      mode O  
ATOM   3983  CB  ALA 1 353     164.078 162.149 157.825  1.00  0.00      mode C  
ATOM   3984  H   ALA 1 353     162.289 160.445 157.709  1.00  0.00      mode H  
ATOM   3985  HA  ALA 1 353     162.596 162.788 159.250  1.00  0.00      mode H  
ATOM   3986  HB1 ALA 1 353     164.488 161.403 158.507  1.00  0.00      mode H  
ATOM   3987  HB2 ALA 1 353     164.127 161.762 156.807  1.00  0.00      mode H  
ATOM   3988  HB3 ALA 1 353     164.684 163.055 157.883  1.00  0.00      mode H  
ATOM   3989  N   LEU 1 354     161.800 163.347 156.072  1.00  0.00      mode N  
ATOM   3990  CA  LEU 1 354     161.159 164.312 155.185  1.00  0.00      mode C  
ATOM   3991  C   LEU 1 354     159.757 164.717 155.660  1.00  0.00      mode C  
ATOM   3992  O   LEU 1 354     159.434 165.906 155.644  1.00  0.00      mode O  
ATOM   3993  CB  LEU 1 354     161.119 163.717 153.775  1.00  0.00      mode C  
ATOM   3994  CG  LEU 1 354     160.543 164.706 152.754  1.00  0.00      mode C  
ATOM   3995  CD1 LEU 1 354     161.562 165.775 152.373  1.00  0.00      mode C  
ATOM   3996  CD2 LEU 1 354     160.170 163.959 151.496  1.00  0.00      mode C  
ATOM   3997  H   LEU 1 354     162.078 162.452 155.686  1.00  0.00      mode H  
ATOM   3998  HA  LEU 1 354     161.772 165.212 155.168  1.00  0.00      mode H  
ATOM   3999  HB2 LEU 1 354     162.122 163.421 153.466  1.00  0.00      mode H  
ATOM   4000  HB3 LEU 1 354     160.494 162.821 153.798  1.00  0.00      mode H  
ATOM   4001  HG  LEU 1 354     159.640 165.186 153.125  1.00  0.00      mode H  
ATOM   4002 HD11 LEU 1 354     161.803 166.379 153.243  1.00  0.00      mode H  
ATOM   4003 HD12 LEU 1 354     162.473 165.316 151.990  1.00  0.00      mode H  
ATOM   4004 HD13 LEU 1 354     161.139 166.421 151.607  1.00  0.00      mode H  
ATOM   4005 HD21 LEU 1 354     161.057 163.515 151.058  1.00  0.00      mode H  
ATOM   4006 HD22 LEU 1 354     159.456 163.169 151.734  1.00  0.00      mode H  
ATOM   4007 HD23 LEU 1 354     159.713 164.651 150.791  1.00  0.00      mode H  
ATOM   4008  N   PHE 1 355     158.947 163.761 156.127  1.00  0.00      mode N  
ATOM   4009  CA  PHE 1 355     157.601 164.041 156.617  1.00  0.00      mode C  
ATOM   4010  C   PHE 1 355     157.518 165.053 157.762  1.00  0.00      mode C  
ATOM   4011  O   PHE 1 355     156.729 165.995 157.666  1.00  0.00      mode O  
ATOM   4012  CB  PHE 1 355     156.772 162.765 156.832  1.00  0.00      mode C  
ATOM   4013  CG  PHE 1 355     155.466 162.999 157.576  1.00  0.00      mode C  
ATOM   4014  CD1 PHE 1 355     154.368 163.547 156.886  1.00  0.00      mode C  
ATOM   4015  CD2 PHE 1 355     155.353 162.718 158.953  1.00  0.00      mode C  
ATOM   4016  CE1 PHE 1 355     153.168 163.826 157.564  1.00  0.00      mode C  
ATOM   4017  CE2 PHE 1 355     154.147 162.991 159.629  1.00  0.00      mode C  
ATOM   4018  CZ  PHE 1 355     153.060 163.551 158.938  1.00  0.00      mode C  
ATOM   4019  H   PHE 1 355     159.249 162.792 156.080  1.00  0.00      mode H  
ATOM   4020  HA  PHE 1 355     157.101 164.552 155.794  1.00  0.00      mode H  
ATOM   4021  HB2 PHE 1 355     156.562 162.307 155.864  1.00  0.00      mode H  
ATOM   4022  HB3 PHE 1 355     157.370 162.057 157.407  1.00  0.00      mode H  
ATOM   4023  HD1 PHE 1 355     154.451 163.776 155.832  1.00  0.00      mode H  
ATOM   4024  HD2 PHE 1 355     156.193 162.310 159.495  1.00  0.00      mode H  
ATOM   4025  HE1 PHE 1 355     152.335 164.263 157.034  1.00  0.00      mode H  
ATOM   4026  HE2 PHE 1 355     154.051 162.778 160.684  1.00  0.00      mode H  
ATOM   4027  HZ  PHE 1 355     152.142 163.775 159.465  1.00  0.00      mode H  
ATOM   4028  N   ARG 1 356     158.428 164.981 158.751  1.00  0.00      mode N  
ATOM   4029  CA  ARG 1 356     158.494 166.020 159.796  1.00  0.00      mode C  
ATOM   4030  C   ARG 1 356     158.785 167.414 159.222  1.00  0.00      mode C  
ATOM   4031  O   ARG 1 356     158.049 168.347 159.547  1.00  0.00      mode O  
ATOM   4032  CB  ARG 1 356     159.406 165.647 160.990  1.00  0.00      mode C  
ATOM   4033  CG  ARG 1 356     160.869 165.265 160.707  1.00  0.00      mode C  
ATOM   4034  CD  ARG 1 356     161.688 165.310 162.026  1.00  0.00      mode C  
ATOM   4035  NE  ARG 1 356     161.680 163.971 162.657  1.00  0.00      mode N  
ATOM   4036  CZ  ARG 1 356     162.429 163.648 163.711  1.00  0.00      mode C  
ATOM   4037  NH1 ARG 1 356     162.503 162.425 164.149  1.00  0.00      mode N  
ATOM   4038  NH2 ARG 1 356     163.154 164.503 164.371  1.00  0.00      mode N1+
ATOM   4039  H   ARG 1 356     159.091 164.209 158.747  1.00  0.00      mode H  
ATOM   4040  HA  ARG 1 356     157.488 166.113 160.209  1.00  0.00      mode H  
ATOM   4041  HB2 ARG 1 356     159.420 166.526 161.632  1.00  0.00      mode H  
ATOM   4042  HB3 ARG 1 356     158.937 164.826 161.535  1.00  0.00      mode H  
ATOM   4043  HG2 ARG 1 356     161.292 166.008 160.031  1.00  0.00      mode H  
ATOM   4044  HG3 ARG 1 356     160.920 164.276 160.249  1.00  0.00      mode H  
ATOM   4045  HD2 ARG 1 356     161.270 166.043 162.702  1.00  0.00      mode H  
ATOM   4046  HD3 ARG 1 356     162.712 165.550 161.757  1.00  0.00      mode H  
ATOM   4047  HE  ARG 1 356     161.138 163.236 162.232  1.00  0.00      mode H  
ATOM   4048 HH11 ARG 1 356     163.101 162.302 164.974  1.00  0.00      mode H  
ATOM   4049 HH12 ARG 1 356     162.210 161.618 163.622  1.00  0.00      mode H  
ATOM   4050 HH21 ARG 1 356     163.754 164.147 165.122  1.00  0.00      mode H  
ATOM   4051 HH22 ARG 1 356     163.203 165.465 164.106  1.00  0.00      mode H  
ATOM   4052  N   LEU 1 357     159.697 167.528 158.245  1.00  0.00      mode N  
ATOM   4053  CA  LEU 1 357     160.000 168.810 157.581  1.00  0.00      mode C  
ATOM   4054  C   LEU 1 357     158.792 169.359 156.811  1.00  0.00      mode C  
ATOM   4055  O   LEU 1 357     158.547 170.560 156.829  1.00  0.00      mode O  
ATOM   4056  CB  LEU 1 357     161.205 168.727 156.615  1.00  0.00      mode C  
ATOM   4057  CG  LEU 1 357     162.312 167.721 156.950  1.00  0.00      mode C  
ATOM   4058  CD1 LEU 1 357     163.375 167.706 155.855  1.00  0.00      mode C  
ATOM   4059  CD2 LEU 1 357     163.015 167.979 158.282  1.00  0.00      mode C  
ATOM   4060  H   LEU 1 357     160.171 166.690 157.933  1.00  0.00      mode H  
ATOM   4061  HA  LEU 1 357     160.240 169.535 158.362  1.00  0.00      mode H  
ATOM   4062  HB2 LEU 1 357     160.823 168.449 155.631  1.00  0.00      mode H  
ATOM   4063  HB3 LEU 1 357     161.642 169.723 156.519  1.00  0.00      mode H  
ATOM   4064  HG  LEU 1 357     161.853 166.747 156.957  1.00  0.00      mode H  
ATOM   4065 HD11 LEU 1 357     162.905 167.630 154.876  1.00  0.00      mode H  
ATOM   4066 HD12 LEU 1 357     163.958 168.623 155.911  1.00  0.00      mode H  
ATOM   4067 HD13 LEU 1 357     164.022 166.842 155.996  1.00  0.00      mode H  
ATOM   4068 HD21 LEU 1 357     163.664 168.850 158.192  1.00  0.00      mode H  
ATOM   4069 HD22 LEU 1 357     162.283 168.144 159.071  1.00  0.00      mode H  
ATOM   4070 HD23 LEU 1 357     163.617 167.111 158.542  1.00  0.00      mode H  
ATOM   4071  N   MET 1 358     158.005 168.486 156.174  1.00  0.00      mode N  
ATOM   4072  CA  MET 1 358     156.801 168.884 155.437  1.00  0.00      mode C  
ATOM   4073  C   MET 1 358     155.622 169.263 156.360  1.00  0.00      mode C  
ATOM   4074  O   MET 1 358     154.715 169.965 155.920  1.00  0.00      mode O  
ATOM   4075  CB  MET 1 358     156.450 167.801 154.406  1.00  0.00      mode C  
ATOM   4076  CG  MET 1 358     155.454 168.321 153.359  1.00  0.00      mode C  
ATOM   4077  SD  MET 1 358     155.304 167.320 151.853  1.00  0.00      mode S  
ATOM   4078  CE  MET 1 358     156.900 167.650 151.048  1.00  0.00      mode C  
ATOM   4079  H   MET 1 358     158.270 167.505 156.183  1.00  0.00      mode H  
ATOM   4080  HA  MET 1 358     157.051 169.789 154.881  1.00  0.00      mode H  
ATOM   4081  HB2 MET 1 358     156.033 166.924 154.907  1.00  0.00      mode H  
ATOM   4082  HB3 MET 1 358     157.365 167.502 153.895  1.00  0.00      mode H  
ATOM   4083  HG2 MET 1 358     155.750 169.328 153.058  1.00  0.00      mode H  
ATOM   4084  HG3 MET 1 358     154.469 168.388 153.820  1.00  0.00      mode H  
ATOM   4085  HE1 MET 1 358     157.008 168.720 150.854  1.00  0.00      mode H  
ATOM   4086  HE2 MET 1 358     157.722 167.309 151.678  1.00  0.00      mode H  
ATOM   4087  HE3 MET 1 358     156.938 167.114 150.101  1.00  0.00      mode H  
ATOM   4088  N   THR 1 359     155.690 168.959 157.666  1.00  0.00      mode N  
ATOM   4089  CA  THR 1 359     154.826 169.596 158.691  1.00  0.00      mode C  
ATOM   4090  C   THR 1 359     155.345 170.963 159.166  1.00  0.00      mode C  
ATOM   4091  O   THR 1 359     154.758 171.565 160.061  1.00  0.00      mode O  
ATOM   4092  CB  THR 1 359     154.498 168.682 159.889  1.00  0.00      mode C  
ATOM   4093  CG2 THR 1 359     153.904 167.338 159.467  1.00  0.00      mode C  
ATOM   4094  OG1 THR 1 359     155.602 168.428 160.733  1.00  0.00      mode O  
ATOM   4095  H   THR 1 359     156.432 168.340 157.973  1.00  0.00      mode H  
ATOM   4096  HA  THR 1 359     153.869 169.812 158.217  1.00  0.00      mode H  
ATOM   4097  HB  THR 1 359     153.741 169.187 160.490  1.00  0.00      mode H  
ATOM   4098  HG1 THR 1 359     156.429 168.453 160.217  1.00  0.00      mode H  
ATOM   4099 HG21 THR 1 359     153.059 167.501 158.798  1.00  0.00      mode H  
ATOM   4100 HG22 THR 1 359     154.652 166.733 158.961  1.00  0.00      mode H  
ATOM   4101 HG23 THR 1 359     153.555 166.806 160.351  1.00  0.00      mode H  
ATOM   4102  N   GLN 1 360     156.438 171.457 158.570  1.00  0.00      mode N  
ATOM   4103  CA  GLN 1 360     157.132 172.723 158.838  1.00  0.00      mode C  
ATOM   4104  C   GLN 1 360     157.754 172.872 160.246  1.00  0.00      mode C  
ATOM   4105  O   GLN 1 360     158.674 173.670 160.413  1.00  0.00      mode O  
ATOM   4106  CB  GLN 1 360     156.234 173.891 158.393  1.00  0.00      mode C  
ATOM   4107  CG  GLN 1 360     156.946 175.250 158.372  1.00  0.00      mode C  
ATOM   4108  CD  GLN 1 360     156.101 176.303 157.665  1.00  0.00      mode C  
ATOM   4109  NE2 GLN 1 360     155.708 177.355 158.348  1.00  0.00      mode N  
ATOM   4110  OE1 GLN 1 360     155.789 176.215 156.490  1.00  0.00      mode O  
ATOM   4111  H   GLN 1 360     156.869 170.888 157.852  1.00  0.00      mode H  
ATOM   4112  HA  GLN 1 360     157.986 172.733 158.161  1.00  0.00      mode H  
ATOM   4113  HB2 GLN 1 360     155.875 173.676 157.385  1.00  0.00      mode H  
ATOM   4114  HB3 GLN 1 360     155.369 173.962 159.054  1.00  0.00      mode H  
ATOM   4115  HG2 GLN 1 360     157.893 175.157 157.839  1.00  0.00      mode H  
ATOM   4116  HG3 GLN 1 360     157.153 175.568 159.394  1.00  0.00      mode H  
ATOM   4117 HE21 GLN 1 360     156.033 177.504 159.300  1.00  0.00      mode H  
ATOM   4118 HE22 GLN 1 360     155.103 177.995 157.864  1.00  0.00      mode H  
ATOM   4119  N   ASP 1 361     157.392 172.038 161.223  1.00  0.00      mode N  
ATOM   4120  CA  ASP 1 361     158.117 171.927 162.493  1.00  0.00      mode C  
ATOM   4121  C   ASP 1 361     159.542 171.343 162.438  1.00  0.00      mode C  
ATOM   4122  O   ASP 1 361     159.800 170.312 161.817  1.00  0.00      mode O  
ATOM   4123  CB  ASP 1 361     157.240 171.312 163.598  1.00  0.00      mode C  
ATOM   4124  CG  ASP 1 361     156.361 172.354 164.306  1.00  0.00      mode C  
ATOM   4125  OD1 ASP 1 361     155.145 172.111 164.478  1.00  0.00      mode O  
ATOM   4126  OD2 ASP 1 361     156.899 173.400 164.746  1.00  0.00      mode O1-
ATOM   4127  H   ASP 1 361     156.595 171.437 161.066  1.00  0.00      mode H  
ATOM   4128  HA  ASP 1 361     158.278 172.960 162.807  1.00  0.00      mode H  
ATOM   4129  HB2 ASP 1 361     157.881 170.857 164.351  1.00  0.00      mode H  
ATOM   4130  HB3 ASP 1 361     156.615 170.522 163.174  1.00  0.00      mode H  
ATOM   4131  N   TYR 1 362     160.470 172.006 163.138  1.00  0.00      mode N  
ATOM   4132  CA  TYR 1 362     161.836 171.557 163.439  1.00  0.00      mode C  
ATOM   4133  C   TYR 1 362     162.783 171.203 162.268  1.00  0.00      mode C  
ATOM   4134  O   TYR 1 362     163.828 170.574 162.462  1.00  0.00      mode O  
ATOM   4135  CB  TYR 1 362     161.815 170.548 164.599  1.00  0.00      mode C  
ATOM   4136  CG  TYR 1 362     161.294 171.127 165.907  1.00  0.00      mode C  
ATOM   4137  CD1 TYR 1 362     162.040 172.075 166.634  1.00  0.00      mode C  
ATOM   4138  CD2 TYR 1 362     160.014 170.756 166.362  1.00  0.00      mode C  
ATOM   4139  CE1 TYR 1 362     161.497 172.643 167.804  1.00  0.00      mode C  
ATOM   4140  CE2 TYR 1 362     159.486 171.297 167.550  1.00  0.00      mode C  
ATOM   4141  CZ  TYR 1 362     160.225 172.254 168.273  1.00  0.00      mode C  
ATOM   4142  OH  TYR 1 362     159.715 172.817 169.402  1.00  0.00      mode O  
ATOM   4143  H   TYR 1 362     160.159 172.838 163.617  1.00  0.00      mode H  
ATOM   4144  HA  TYR 1 362     162.322 172.440 163.858  1.00  0.00      mode H  
ATOM   4145  HB2 TYR 1 362     161.228 169.676 164.312  1.00  0.00      mode H  
ATOM   4146  HB3 TYR 1 362     162.834 170.207 164.788  1.00  0.00      mode H  
ATOM   4147  HD1 TYR 1 362     163.011 172.393 166.274  1.00  0.00      mode H  
ATOM   4148  HD2 TYR 1 362     159.417 170.069 165.784  1.00  0.00      mode H  
ATOM   4149  HE1 TYR 1 362     162.035 173.400 168.338  1.00  0.00      mode H  
ATOM   4150  HE2 TYR 1 362     158.507 171.007 167.889  1.00  0.00      mode H  
ATOM   4151  HH  TYR 1 362     159.812 172.248 170.174  1.00  0.00      mode H  
ATOM   4152  N   TRP 1 363     162.455 171.631 161.038  1.00  0.00      mode N  
ATOM   4153  CA  TRP 1 363     163.267 171.339 159.842  1.00  0.00      mode C  
ATOM   4154  C   TRP 1 363     164.692 171.896 159.961  1.00  0.00      mode C  
ATOM   4155  O   TRP 1 363     165.649 171.294 159.471  1.00  0.00      mode O  
ATOM   4156  CB  TRP 1 363     162.593 171.895 158.574  1.00  0.00      mode C  
ATOM   4157  CG  TRP 1 363     162.573 173.393 158.394  1.00  0.00      mode C  
ATOM   4158  CD1 TRP 1 363     161.610 174.230 158.845  1.00  0.00      mode C  
ATOM   4159  CD2 TRP 1 363     163.656 174.274 157.941  1.00  0.00      mode C  
ATOM   4160  CE2 TRP 1 363     163.224 175.630 158.068  1.00  0.00      mode C  
ATOM   4161  CE3 TRP 1 363     164.962 174.067 157.437  1.00  0.00      mode C  
ATOM   4162  NE1 TRP 1 363     161.960 175.544 158.602  1.00  0.00      mode N  
ATOM   4163  CZ2 TRP 1 363     164.031 176.715 157.700  1.00  0.00      mode C  
ATOM   4164  CZ3 TRP 1 363     165.792 175.152 157.092  1.00  0.00      mode C  
ATOM   4165  CH2 TRP 1 363     165.328 176.472 157.224  1.00  0.00      mode C  
ATOM   4166  H   TRP 1 363     161.569 172.103 160.919  1.00  0.00      mode H  
ATOM   4167  HA  TRP 1 363     163.351 170.259 159.754  1.00  0.00      mode H  
ATOM   4168  HB2 TRP 1 363     163.112 171.475 157.713  1.00  0.00      mode H  
ATOM   4169  HB3 TRP 1 363     161.568 171.521 158.533  1.00  0.00      mode H  
ATOM   4170  HD1 TRP 1 363     160.687 173.910 159.303  1.00  0.00      mode H  
ATOM   4171  HE1 TRP 1 363     161.359 176.337 158.824  1.00  0.00      mode H  
ATOM   4172  HE3 TRP 1 363     165.328 173.056 157.320  1.00  0.00      mode H  
ATOM   4173  HZ2 TRP 1 363     163.655 177.721 157.791  1.00  0.00      mode H  
ATOM   4174  HZ3 TRP 1 363     166.788 174.971 156.715  1.00  0.00      mode H  
ATOM   4175  HH2 TRP 1 363     165.969 177.300 156.959  1.00  0.00      mode H  
ATOM   4176  N   GLU 1 364     164.839 173.001 160.691  1.00  0.00      mode N  
ATOM   4177  CA  GLU 1 364     166.098 173.680 160.987  1.00  0.00      mode C  
ATOM   4178  C   GLU 1 364     167.136 172.768 161.666  1.00  0.00      mode C  
ATOM   4179  O   GLU 1 364     168.324 172.909 161.382  1.00  0.00      mode O  
ATOM   4180  CB  GLU 1 364     165.788 174.924 161.832  1.00  0.00      mode C  
ATOM   4181  CG  GLU 1 364     165.176 174.616 163.215  1.00  0.00      mode C  
ATOM   4182  CD  GLU 1 364     164.562 175.852 163.887  1.00  0.00      mode C  
ATOM   4183  OE1 GLU 1 364     164.949 176.982 163.523  1.00  0.00      mode O  
ATOM   4184  OE2 GLU 1 364     163.650 175.661 164.725  1.00  0.00      mode O1-
ATOM   4185  H   GLU 1 364     163.993 173.425 161.046  1.00  0.00      mode H  
ATOM   4186  HA  GLU 1 364     166.531 174.024 160.048  1.00  0.00      mode H  
ATOM   4187  HB2 GLU 1 364     166.702 175.503 161.958  1.00  0.00      mode H  
ATOM   4188  HB3 GLU 1 364     165.082 175.535 161.267  1.00  0.00      mode H  
ATOM   4189  HG2 GLU 1 364     165.952 174.202 163.862  1.00  0.00      mode H  
ATOM   4190  HG3 GLU 1 364     164.392 173.863 163.103  1.00  0.00      mode H  
ATOM   4191  N   ASN 1 365     166.710 171.780 162.464  1.00  0.00      mode N  
ATOM   4192  CA  ASN 1 365     167.597 170.837 163.153  1.00  0.00      mode C  
ATOM   4193  C   ASN 1 365     168.263 169.833 162.198  1.00  0.00      mode C  
ATOM   4194  O   ASN 1 365     169.492 169.760 162.132  1.00  0.00      mode O  
ATOM   4195  CB  ASN 1 365     166.829 170.171 164.304  1.00  0.00      mode C  
ATOM   4196  CG  ASN 1 365     166.504 171.186 165.385  1.00  0.00      mode C  
ATOM   4197  ND2 ASN 1 365     167.474 171.550 166.191  1.00  0.00      mode N  
ATOM   4198  OD1 ASN 1 365     165.402 171.710 165.464  1.00  0.00      mode O  
ATOM   4199  H   ASN 1 365     165.713 171.693 162.629  1.00  0.00      mode H  
ATOM   4200  HA  ASN 1 365     168.410 171.399 163.608  1.00  0.00      mode H  
ATOM   4201  HB2 ASN 1 365     167.443 169.387 164.748  1.00  0.00      mode H  
ATOM   4202  HB3 ASN 1 365     165.905 169.721 163.943  1.00  0.00      mode H  
ATOM   4203 HD21 ASN 1 365     168.316 170.961 166.234  1.00  0.00      mode H  
ATOM   4204 HD22 ASN 1 365     167.248 172.171 166.939  1.00  0.00      mode H  
ATOM   4205  N   LEU 1 366     167.478 169.158 161.347  1.00  0.00      mode N  
ATOM   4206  CA  LEU 1 366     168.024 168.273 160.305  1.00  0.00      mode C  
ATOM   4207  C   LEU 1 366     168.827 169.050 159.242  1.00  0.00      mode C  
ATOM   4208  O   LEU 1 366     169.825 168.544 158.720  1.00  0.00      mode O  
ATOM   4209  CB  LEU 1 366     166.882 167.446 159.691  1.00  0.00      mode C  
ATOM   4210  CG  LEU 1 366     167.364 166.273 158.813  1.00  0.00      mode C  
ATOM   4211  CD1 LEU 1 366     168.058 165.179 159.634  1.00  0.00      mode C  
ATOM   4212  CD2 LEU 1 366     166.157 165.648 158.116  1.00  0.00      mode C  
ATOM   4213  H   LEU 1 366     166.478 169.303 161.398  1.00  0.00      mode H  
ATOM   4214  HA  LEU 1 366     168.719 167.590 160.795  1.00  0.00      mode H  
ATOM   4215  HB2 LEU 1 366     166.260 167.045 160.493  1.00  0.00      mode H  
ATOM   4216  HB3 LEU 1 366     166.264 168.112 159.086  1.00  0.00      mode H  
ATOM   4217  HG  LEU 1 366     168.048 166.633 158.045  1.00  0.00      mode H  
ATOM   4218 HD11 LEU 1 366     169.003 165.542 160.030  1.00  0.00      mode H  
ATOM   4219 HD12 LEU 1 366     167.417 164.857 160.455  1.00  0.00      mode H  
ATOM   4220 HD13 LEU 1 366     168.270 164.316 159.000  1.00  0.00      mode H  
ATOM   4221 HD21 LEU 1 366     165.424 165.324 158.852  1.00  0.00      mode H  
ATOM   4222 HD22 LEU 1 366     165.710 166.379 157.449  1.00  0.00      mode H  
ATOM   4223 HD23 LEU 1 366     166.474 164.785 157.534  1.00  0.00      mode H  
ATOM   4224  N   TYR 1 367     168.483 170.325 159.038  1.00  0.00      mode N  
ATOM   4225  CA  TYR 1 367     169.301 171.289 158.310  1.00  0.00      mode C  
ATOM   4226  C   TYR 1 367     170.702 171.539 158.896  1.00  0.00      mode C  
ATOM   4227  O   TYR 1 367     171.688 171.108 158.304  1.00  0.00      mode O  
ATOM   4228  CB  TYR 1 367     168.470 172.521 157.913  1.00  0.00      mode C  
ATOM   4229  CG  TYR 1 367     169.229 173.756 157.466  1.00  0.00      mode C  
ATOM   4230  CD1 TYR 1 367     169.701 174.691 158.414  1.00  0.00      mode C  
ATOM   4231  CD2 TYR 1 367     169.419 173.994 156.091  1.00  0.00      mode C  
ATOM   4232  CE1 TYR 1 367     170.404 175.832 157.983  1.00  0.00      mode C  
ATOM   4233  CE2 TYR 1 367     170.105 175.142 155.655  1.00  0.00      mode C  
ATOM   4234  CZ  TYR 1 367     170.615 176.055 156.606  1.00  0.00      mode C  
ATOM   4235  OH  TYR 1 367     171.371 177.105 156.202  1.00  0.00      mode O  
ATOM   4236  H   TYR 1 367     167.623 170.661 159.462  1.00  0.00      mode H  
ATOM   4237  HA  TYR 1 367     169.524 170.811 157.353  1.00  0.00      mode H  
ATOM   4238  HB2 TYR 1 367     167.770 172.226 157.128  1.00  0.00      mode H  
ATOM   4239  HB3 TYR 1 367     167.866 172.810 158.768  1.00  0.00      mode H  
ATOM   4240  HD1 TYR 1 367     169.548 174.521 159.471  1.00  0.00      mode H  
ATOM   4241  HD2 TYR 1 367     169.046 173.283 155.367  1.00  0.00      mode H  
ATOM   4242  HE1 TYR 1 367     170.820 176.532 158.695  1.00  0.00      mode H  
ATOM   4243  HE2 TYR 1 367     170.282 175.305 154.605  1.00  0.00      mode H  
ATOM   4244  HH  TYR 1 367     170.923 177.664 155.563  1.00  0.00      mode H  
ATOM   4245  N   GLN 1 368     170.815 172.042 160.133  1.00  0.00      mode N  
ATOM   4246  CA  GLN 1 368     172.133 172.237 160.767  1.00  0.00      mode C  
ATOM   4247  C   GLN 1 368     172.913 170.925 160.970  1.00  0.00      mode C  
ATOM   4248  O   GLN 1 368     174.143 170.955 160.977  1.00  0.00      mode O  
ATOM   4249  CB  GLN 1 368     172.024 173.023 162.087  1.00  0.00      mode C  
ATOM   4250  CG  GLN 1 368     171.182 172.313 163.155  1.00  0.00      mode C  
ATOM   4251  CD  GLN 1 368     171.395 172.824 164.571  1.00  0.00      mode C  
ATOM   4252  NE2 GLN 1 368     170.325 173.019 165.306  1.00  0.00      mode N  
ATOM   4253  OE1 GLN 1 368     172.519 172.989 165.045  1.00  0.00      mode O  
ATOM   4254  H   GLN 1 368     169.975 172.313 160.634  1.00  0.00      mode H  
ATOM   4255  HA  GLN 1 368     172.736 172.841 160.090  1.00  0.00      mode H  
ATOM   4256  HB2 GLN 1 368     173.035 173.172 162.470  1.00  0.00      mode H  
ATOM   4257  HB3 GLN 1 368     171.594 174.005 161.884  1.00  0.00      mode H  
ATOM   4258  HG2 GLN 1 368     171.406 171.250 163.175  1.00  0.00      mode H  
ATOM   4259  HG3 GLN 1 368     170.138 172.427 162.894  1.00  0.00      mode H  
ATOM   4260 HE21 GLN 1 368     169.415 172.829 164.923  1.00  0.00      mode H  
ATOM   4261 HE22 GLN 1 368     170.437 172.759 166.290  1.00  0.00      mode H  
ATOM   4262  N   GLN 1 369     172.235 169.776 161.094  1.00  0.00      mode N  
ATOM   4263  CA  GLN 1 369     172.896 168.475 161.136  1.00  0.00      mode C  
ATOM   4264  C   GLN 1 369     173.583 168.117 159.816  1.00  0.00      mode C  
ATOM   4265  O   GLN 1 369     174.756 167.755 159.825  1.00  0.00      mode O  
ATOM   4266  CB  GLN 1 369     171.910 167.368 161.529  1.00  0.00      mode C  
ATOM   4267  CG  GLN 1 369     172.632 166.011 161.470  1.00  0.00      mode C  
ATOM   4268  CD  GLN 1 369     171.878 164.910 162.170  1.00  0.00      mode C  
ATOM   4269  NE2 GLN 1 369     171.803 164.918 163.484  1.00  0.00      mode N  
ATOM   4270  OE1 GLN 1 369     171.181 164.147 161.533  1.00  0.00      mode O  
ATOM   4271  H   GLN 1 369     171.222 169.811 161.170  1.00  0.00      mode H  
ATOM   4272  HA  GLN 1 369     173.677 168.512 161.893  1.00  0.00      mode H  
ATOM   4273  HB2 GLN 1 369     171.531 167.560 162.533  1.00  0.00      mode H  
ATOM   4274  HB3 GLN 1 369     171.067 167.351 160.840  1.00  0.00      mode H  
ATOM   4275  HG2 GLN 1 369     173.618 166.088 161.926  1.00  0.00      mode H  
ATOM   4276  HG3 GLN 1 369     172.765 165.712 160.429  1.00  0.00      mode H  
ATOM   4277 HE21 GLN 1 369     171.225 164.206 163.889  1.00  0.00      mode H  
ATOM   4278 HE22 GLN 1 369     172.254 165.635 164.021  1.00  0.00      mode H  
ATOM   4279  N   THR 1 370     172.851 168.151 158.700  1.00  0.00      mode N  
ATOM   4280  CA  THR 1 370     173.374 167.707 157.393  1.00  0.00      mode C  
ATOM   4281  C   THR 1 370     174.517 168.597 156.900  1.00  0.00      mode C  
ATOM   4282  O   THR 1 370     175.516 168.090 156.392  1.00  0.00      mode O  
ATOM   4283  CB  THR 1 370     172.274 167.614 156.325  1.00  0.00      mode C  
ATOM   4284  CG2 THR 1 370     171.424 166.356 156.491  1.00  0.00      mode C  
ATOM   4285  OG1 THR 1 370     171.405 168.720 156.366  1.00  0.00      mode O  
ATOM   4286  H   THR 1 370     171.895 168.486 158.755  1.00  0.00      mode H  
ATOM   4287  HA  THR 1 370     173.795 166.711 157.514  1.00  0.00      mode H  
ATOM   4288  HB  THR 1 370     172.744 167.573 155.341  1.00  0.00      mode H  
ATOM   4289  HG1 THR 1 370     170.843 168.653 157.153  1.00  0.00      mode H  
ATOM   4290 HG21 THR 1 370     172.055 165.474 156.385  1.00  0.00      mode H  
ATOM   4291 HG22 THR 1 370     170.942 166.342 157.469  1.00  0.00      mode H  
ATOM   4292 HG23 THR 1 370     170.667 166.327 155.707  1.00  0.00      mode H  
ATOM   4293  N   LEU 1 371     174.482 169.891 157.221  1.00  0.00      mode N  
ATOM   4294  CA  LEU 1 371     175.600 170.809 156.991  1.00  0.00      mode C  
ATOM   4295  C   LEU 1 371     176.839 170.462 157.842  1.00  0.00      mode C  
ATOM   4296  O   LEU 1 371     177.970 170.613 157.378  1.00  0.00      mode O  
ATOM   4297  CB  LEU 1 371     175.124 172.239 157.282  1.00  0.00      mode C  
ATOM   4298  CG  LEU 1 371     173.879 172.692 156.497  1.00  0.00      mode C  
ATOM   4299  CD1 LEU 1 371     173.367 173.999 157.088  1.00  0.00      mode C  
ATOM   4300  CD2 LEU 1 371     174.122 172.921 155.012  1.00  0.00      mode C  
ATOM   4301  H   LEU 1 371     173.621 170.261 157.616  1.00  0.00      mode H  
ATOM   4302  HA  LEU 1 371     175.895 170.743 155.944  1.00  0.00      mode H  
ATOM   4303  HB2 LEU 1 371     174.895 172.303 158.347  1.00  0.00      mode H  
ATOM   4304  HB3 LEU 1 371     175.941 172.924 157.067  1.00  0.00      mode H  
ATOM   4305  HG  LEU 1 371     173.096 171.949 156.569  1.00  0.00      mode H  
ATOM   4306 HD11 LEU 1 371     173.051 173.843 158.117  1.00  0.00      mode H  
ATOM   4307 HD12 LEU 1 371     174.140 174.766 157.056  1.00  0.00      mode H  
ATOM   4308 HD13 LEU 1 371     172.513 174.323 156.507  1.00  0.00      mode H  
ATOM   4309 HD21 LEU 1 371     174.656 173.855 154.863  1.00  0.00      mode H  
ATOM   4310 HD22 LEU 1 371     174.670 172.085 154.588  1.00  0.00      mode H  
ATOM   4311 HD23 LEU 1 371     173.159 172.994 154.510  1.00  0.00      mode H  
ATOM   4312  N   ARG 1 372     176.642 169.918 159.053  1.00  0.00      mode N  
ATOM   4313  CA  ARG 1 372     177.695 169.385 159.944  1.00  0.00      mode C  
ATOM   4314  C   ARG 1 372     178.034 167.903 159.650  1.00  0.00      mode C  
ATOM   4315  O   ARG 1 372     178.750 167.286 160.431  1.00  0.00      mode O  
ATOM   4316  CB  ARG 1 372     177.258 169.616 161.410  1.00  0.00      mode C  
ATOM   4317  CG  ARG 1 372     178.404 169.841 162.420  1.00  0.00      mode C  
ATOM   4318  CD  ARG 1 372     178.810 171.336 162.379  1.00  0.00      mode C  
ATOM   4319  NE  ARG 1 372     179.724 171.537 163.523  1.00  0.00      mode N  
ATOM   4320  CZ  ARG 1 372     180.048 172.707 164.067  1.00  0.00      mode C  
ATOM   4321  NH1 ARG 1 372     180.840 172.751 165.108  1.00  0.00      mode N  
ATOM   4322  NH2 ARG 1 372     179.616 173.857 163.613  1.00  0.00      mode N1+
ATOM   4323  H   ARG 1 372     175.681 169.798 159.355  1.00  0.00      mode H  
ATOM   4324  HA  ARG 1 372     178.610 169.944 159.757  1.00  0.00      mode H  
ATOM   4325  HB2 ARG 1 372     176.591 170.476 161.463  1.00  0.00      mode H  
ATOM   4326  HB3 ARG 1 372     176.677 168.751 161.732  1.00  0.00      mode H  
ATOM   4327  HG2 ARG 1 372     179.258 169.204 162.187  1.00  0.00      mode H  
ATOM   4328  HG3 ARG 1 372     178.036 169.597 163.419  1.00  0.00      mode H  
ATOM   4329  HD2 ARG 1 372     177.925 171.945 162.513  1.00  0.00      mode H  
ATOM   4330  HD3 ARG 1 372     179.324 171.534 161.448  1.00  0.00      mode H  
ATOM   4331  HE  ARG 1 372     180.093 170.710 163.969  1.00  0.00      mode H  
ATOM   4332 HH11 ARG 1 372     181.051 173.640 165.528  1.00  0.00      mode H  
ATOM   4333 HH12 ARG 1 372     181.288 171.922 165.485  1.00  0.00      mode H  
ATOM   4334 HH21 ARG 1 372     179.118 173.917 162.737  1.00  0.00      mode H  
ATOM   4335 HH22 ARG 1 372     179.868 174.725 164.055  1.00  0.00      mode H  
ATOM   4336  N   ALA 1 373     177.583 167.361 158.511  1.00  0.00      mode N  
ATOM   4337  CA  ALA 1 373     177.776 165.957 158.096  1.00  0.00      mode C  
ATOM   4338  C   ALA 1 373     178.056 165.742 156.590  1.00  0.00      mode C  
ATOM   4339  O   ALA 1 373     178.203 164.609 156.136  1.00  0.00      mode O  
ATOM   4340  CB  ALA 1 373     176.545 165.169 158.541  1.00  0.00      mode C  
ATOM   4341  H   ALA 1 373     176.929 167.911 157.975  1.00  0.00      mode H  
ATOM   4342  HA  ALA 1 373     178.644 165.559 158.625  1.00  0.00      mode H  
ATOM   4343  HB1 ALA 1 373     176.336 165.402 159.581  1.00  0.00      mode H  
ATOM   4344  HB2 ALA 1 373     175.686 165.453 157.934  1.00  0.00      mode H  
ATOM   4345  HB3 ALA 1 373     176.734 164.102 158.428  1.00  0.00      mode H  
ATOM   4346  N   ALA 1 374     178.113 166.823 155.812  1.00  0.00      mode N  
ATOM   4347  CA  ALA 1 374     178.608 166.846 154.438  1.00  0.00      mode C  
ATOM   4348  C   ALA 1 374     179.327 168.177 154.175  1.00  0.00      mode C  
ATOM   4349  O   ALA 1 374     180.548 168.200 154.050  1.00  0.00      mode O  
ATOM   4350  CB  ALA 1 374     177.444 166.581 153.470  1.00  0.00      mode C  
ATOM   4351  H   ALA 1 374     177.852 167.700 156.235  1.00  0.00      mode H  
ATOM   4352  HA  ALA 1 374     179.350 166.053 154.310  1.00  0.00      mode H  
ATOM   4353  HB1 ALA 1 374     177.010 165.603 153.679  1.00  0.00      mode H  
ATOM   4354  HB2 ALA 1 374     176.671 167.342 153.585  1.00  0.00      mode H  
ATOM   4355  HB3 ALA 1 374     177.814 166.596 152.443  1.00  0.00      mode H  
ATOM   4356  N   GLY 1 375     178.599 169.292 154.305  1.00  0.00      mode N  
ATOM   4357  CA  GLY 1 375     179.161 170.645 154.342  1.00  0.00      mode C  
ATOM   4358  C   GLY 1 375     178.089 171.727 154.217  1.00  0.00      mode C  
ATOM   4359  O   GLY 1 375     177.017 171.462 153.673  1.00  0.00      mode O  
ATOM   4360  H   GLY 1 375     177.595 169.206 154.391  1.00  0.00      mode H  
ATOM   4361  HA2 GLY 1 375     179.691 170.781 155.282  1.00  0.00      mode H  
ATOM   4362  HA3 GLY 1 375     179.868 170.772 153.520  1.00  0.00      mode H  
ATOM   4363  N   LYS 1 376     178.369 172.953 154.685  1.00  0.00      mode N  
ATOM   4364  CA  LYS 1 376     177.583 174.132 154.259  1.00  0.00      mode C  
ATOM   4365  C   LYS 1 376     178.010 174.619 152.868  1.00  0.00      mode C  
ATOM   4366  O   LYS 1 376     178.860 174.000 152.241  1.00  0.00      mode O  
ATOM   4367  CB  LYS 1 376     177.448 175.207 155.358  1.00  0.00      mode C  
ATOM   4368  CG  LYS 1 376     178.731 175.813 155.952  1.00  0.00      mode C  
ATOM   4369  CD  LYS 1 376     178.317 176.976 156.879  1.00  0.00      mode C  
ATOM   4370  CE  LYS 1 376     179.453 177.608 157.688  1.00  0.00      mode C  
ATOM   4371  NZ  LYS 1 376     179.991 176.691 158.719  1.00  0.00      mode N1+
ATOM   4372  H   LYS 1 376     179.284 173.089 155.094  1.00  0.00      mode H  
ATOM   4373  HA  LYS 1 376     176.569 173.781 154.088  1.00  0.00      mode H  
ATOM   4374  HB2 LYS 1 376     176.831 176.016 154.963  1.00  0.00      mode H  
ATOM   4375  HB3 LYS 1 376     176.885 174.767 156.180  1.00  0.00      mode H  
ATOM   4376  HG2 LYS 1 376     179.264 175.047 156.515  1.00  0.00      mode H  
ATOM   4377  HG3 LYS 1 376     179.367 176.189 155.151  1.00  0.00      mode H  
ATOM   4378  HD2 LYS 1 376     177.550 176.634 157.575  1.00  0.00      mode H  
ATOM   4379  HD3 LYS 1 376     177.871 177.762 156.267  1.00  0.00      mode H  
ATOM   4380  HE2 LYS 1 376     179.059 178.496 158.195  1.00  0.00      mode H  
ATOM   4381  HE3 LYS 1 376     180.252 177.928 157.014  1.00  0.00      mode H  
ATOM   4382  HZ1 LYS 1 376     179.277 176.352 159.368  1.00  0.00      mode H  
ATOM   4383  HZ2 LYS 1 376     180.523 175.926 158.344  1.00  0.00      mode H  
ATOM   4384  HZ3 LYS 1 376     180.566 177.217 159.388  1.00  0.00      mode H  
ATOM   4385  N   THR 1 377     177.311 175.616 152.319  1.00  0.00      mode N  
ATOM   4386  CA  THR 1 377     177.042 175.809 150.868  1.00  0.00      mode C  
ATOM   4387  C   THR 1 377     176.039 174.825 150.246  1.00  0.00      mode C  
ATOM   4388  O   THR 1 377     175.387 175.183 149.266  1.00  0.00      mode O  
ATOM   4389  CB  THR 1 377     178.287 176.008 149.975  1.00  0.00      mode C  
ATOM   4390  CG2 THR 1 377     179.301 176.995 150.553  1.00  0.00      mode C  
ATOM   4391  OG1 THR 1 377     178.958 174.797 149.732  1.00  0.00      mode O  
ATOM   4392  H   THR 1 377     176.662 176.079 152.935  1.00  0.00      mode H  
ATOM   4393  HA  THR 1 377     176.522 176.765 150.806  1.00  0.00      mode H  
ATOM   4394  HB  THR 1 377     177.950 176.398 149.014  1.00  0.00      mode H  
ATOM   4395  HG1 THR 1 377     179.166 174.393 150.594  1.00  0.00      mode H  
ATOM   4396 HG21 THR 1 377     178.812 177.947 150.762  1.00  0.00      mode H  
ATOM   4397 HG22 THR 1 377     179.743 176.600 151.468  1.00  0.00      mode H  
ATOM   4398 HG23 THR 1 377     180.094 177.158 149.824  1.00  0.00      mode H  
ATOM   4399  N   TYR 1 378     175.701 173.730 150.944  1.00  0.00      mode N  
ATOM   4400  CA  TYR 1 378     174.398 173.083 150.795  1.00  0.00      mode C  
ATOM   4401  C   TYR 1 378     173.228 173.901 151.366  1.00  0.00      mode C  
ATOM   4402  O   TYR 1 378     173.381 174.541 152.403  1.00  0.00      mode O  
ATOM   4403  CB  TYR 1 378     174.417 171.629 151.297  1.00  0.00      mode C  
ATOM   4404  CG  TYR 1 378     175.138 170.642 150.392  1.00  0.00      mode C  
ATOM   4405  CD1 TYR 1 378     176.547 170.594 150.388  1.00  0.00      mode C  
ATOM   4406  CD2 TYR 1 378     174.407 169.753 149.579  1.00  0.00      mode C  
ATOM   4407  CE1 TYR 1 378     177.224 169.679 149.559  1.00  0.00      mode C  
ATOM   4408  CE2 TYR 1 378     175.080 168.832 148.749  1.00  0.00      mode C  
ATOM   4409  CZ  TYR 1 378     176.493 168.799 148.735  1.00  0.00      mode C  
ATOM   4410  OH  TYR 1 378     177.149 167.910 147.942  1.00  0.00      mode O  
ATOM   4411  H   TYR 1 378     176.270 173.449 151.727  1.00  0.00      mode H  
ATOM   4412  HA  TYR 1 378     174.211 173.016 149.722  1.00  0.00      mode H  
ATOM   4413  HB2 TYR 1 378     174.862 171.598 152.287  1.00  0.00      mode H  
ATOM   4414  HB3 TYR 1 378     173.386 171.291 151.406  1.00  0.00      mode H  
ATOM   4415  HD1 TYR 1 378     177.115 171.257 151.026  1.00  0.00      mode H  
ATOM   4416  HD2 TYR 1 378     173.326 169.768 149.593  1.00  0.00      mode H  
ATOM   4417  HE1 TYR 1 378     178.303 169.645 149.547  1.00  0.00      mode H  
ATOM   4418  HE2 TYR 1 378     174.519 168.151 148.131  1.00  0.00      mode H  
ATOM   4419  HH  TYR 1 378     176.549 167.447 147.358  1.00  0.00      mode H  
ATOM   4420  N   MET 1 379     172.058 173.858 150.715  1.00  0.00      mode N  
ATOM   4421  CA  MET 1 379     170.790 174.405 151.246  1.00  0.00      mode C  
ATOM   4422  C   MET 1 379     169.562 173.977 150.427  1.00  0.00      mode C  
ATOM   4423  O   MET 1 379     168.519 173.654 150.996  1.00  0.00      mode O  
ATOM   4424  CB  MET 1 379     170.852 175.950 151.287  1.00  0.00      mode C  
ATOM   4425  CG  MET 1 379     169.542 176.594 151.760  1.00  0.00      mode C  
ATOM   4426  SD  MET 1 379     169.683 178.349 152.187  1.00  0.00      mode S  
ATOM   4427  CE  MET 1 379     169.905 179.088 150.545  1.00  0.00      mode C  
ATOM   4428  H   MET 1 379     172.032 173.315 149.868  1.00  0.00      mode H  
ATOM   4429  HA  MET 1 379     170.652 174.041 152.266  1.00  0.00      mode H  
ATOM   4430  HB2 MET 1 379     171.095 176.331 150.294  1.00  0.00      mode H  
ATOM   4431  HB3 MET 1 379     171.637 176.263 151.972  1.00  0.00      mode H  
ATOM   4432  HG2 MET 1 379     169.201 176.069 152.652  1.00  0.00      mode H  
ATOM   4433  HG3 MET 1 379     168.778 176.483 150.991  1.00  0.00      mode H  
ATOM   4434  HE1 MET 1 379     170.819 178.708 150.087  1.00  0.00      mode H  
ATOM   4435  HE2 MET 1 379     169.049 178.847 149.915  1.00  0.00      mode H  
ATOM   4436  HE3 MET 1 379     169.984 180.171 150.648  1.00  0.00      mode H  
ATOM   4437  N   ILE 1 380     169.692 173.995 149.093  1.00  0.00      mode N  
ATOM   4438  CA  ILE 1 380     168.583 174.032 148.122  1.00  0.00      mode C  
ATOM   4439  C   ILE 1 380     167.492 172.974 148.349  1.00  0.00      mode C  
ATOM   4440  O   ILE 1 380     166.316 173.324 148.383  1.00  0.00      mode O  
ATOM   4441  CB  ILE 1 380     169.151 174.006 146.681  1.00  0.00      mode C  
ATOM   4442  CG1 ILE 1 380     168.016 174.156 145.644  1.00  0.00      mode C  
ATOM   4443  CG2 ILE 1 380     169.970 172.733 146.374  1.00  0.00      mode C  
ATOM   4444  CD1 ILE 1 380     168.514 174.542 144.244  1.00  0.00      mode C  
ATOM   4445  H   ILE 1 380     170.591 174.282 148.736  1.00  0.00      mode H  
ATOM   4446  HA  ILE 1 380     168.092 174.998 148.240  1.00  0.00      mode H  
ATOM   4447  HB  ILE 1 380     169.817 174.866 146.584  1.00  0.00      mode H  
ATOM   4448 HG12 ILE 1 380     167.442 173.231 145.574  1.00  0.00      mode H  
ATOM   4449 HG13 ILE 1 380     167.343 174.948 145.977  1.00  0.00      mode H  
ATOM   4450 HG21 ILE 1 380     170.731 172.564 147.135  1.00  0.00      mode H  
ATOM   4451 HG22 ILE 1 380     169.319 171.860 146.308  1.00  0.00      mode H  
ATOM   4452 HG23 ILE 1 380     170.485 172.849 145.420  1.00  0.00      mode H  
ATOM   4453 HD11 ILE 1 380     169.114 175.451 144.298  1.00  0.00      mode H  
ATOM   4454 HD12 ILE 1 380     169.111 173.736 143.814  1.00  0.00      mode H  
ATOM   4455 HD13 ILE 1 380     167.657 174.722 143.595  1.00  0.00      mode H  
ATOM   4456  N   PHE 1 381     167.871 171.724 148.630  1.00  0.00      mode N  
ATOM   4457  CA  PHE 1 381     166.924 170.640 148.905  1.00  0.00      mode C  
ATOM   4458  C   PHE 1 381     165.876 170.922 149.988  1.00  0.00      mode C  
ATOM   4459  O   PHE 1 381     164.680 170.766 149.753  1.00  0.00      mode O  
ATOM   4460  CB  PHE 1 381     167.678 169.309 149.074  1.00  0.00      mode C  
ATOM   4461  CG  PHE 1 381     166.893 168.155 149.678  1.00  0.00      mode C  
ATOM   4462  CD1 PHE 1 381     166.113 167.330 148.846  1.00  0.00      mode C  
ATOM   4463  CD2 PHE 1 381     166.990 167.861 151.053  1.00  0.00      mode C  
ATOM   4464  CE1 PHE 1 381     165.445 166.214 149.382  1.00  0.00      mode C  
ATOM   4465  CE2 PHE 1 381     166.316 166.748 151.588  1.00  0.00      mode C  
ATOM   4466  CZ  PHE 1 381     165.546 165.922 150.752  1.00  0.00      mode C  
ATOM   4467  H   PHE 1 381     168.853 171.510 148.626  1.00  0.00      mode H  
ATOM   4468  HA  PHE 1 381     166.327 170.520 147.999  1.00  0.00      mode H  
ATOM   4469  HB2 PHE 1 381     168.069 169.001 148.103  1.00  0.00      mode H  
ATOM   4470  HB3 PHE 1 381     168.539 169.487 149.721  1.00  0.00      mode H  
ATOM   4471  HD1 PHE 1 381     166.035 167.542 147.790  1.00  0.00      mode H  
ATOM   4472  HD2 PHE 1 381     167.589 168.482 151.704  1.00  0.00      mode H  
ATOM   4473  HE1 PHE 1 381     164.862 165.572 148.741  1.00  0.00      mode H  
ATOM   4474  HE2 PHE 1 381     166.404 166.519 152.641  1.00  0.00      mode H  
ATOM   4475  HZ  PHE 1 381     165.037 165.057 151.157  1.00  0.00      mode H  
ATOM   4476  N   PHE 1 382     166.310 171.491 151.115  1.00  0.00      mode N  
ATOM   4477  CA  PHE 1 382     165.431 171.804 152.239  1.00  0.00      mode C  
ATOM   4478  C   PHE 1 382     164.483 172.976 152.004  1.00  0.00      mode C  
ATOM   4479  O   PHE 1 382     163.290 172.875 152.278  1.00  0.00      mode O  
ATOM   4480  CB  PHE 1 382     166.253 171.979 153.522  1.00  0.00      mode C  
ATOM   4481  CG  PHE 1 382     166.931 170.703 153.980  1.00  0.00      mode C  
ATOM   4482  CD1 PHE 1 382     166.160 169.598 154.382  1.00  0.00      mode C  
ATOM   4483  CD2 PHE 1 382     168.334 170.602 153.960  1.00  0.00      mode C  
ATOM   4484  CE1 PHE 1 382     166.785 168.403 154.783  1.00  0.00      mode C  
ATOM   4485  CE2 PHE 1 382     168.959 169.404 154.344  1.00  0.00      mode C  
ATOM   4486  CZ  PHE 1 382     168.186 168.306 154.763  1.00  0.00      mode C  
ATOM   4487  H   PHE 1 382     167.288 171.729 151.193  1.00  0.00      mode H  
ATOM   4488  HA  PHE 1 382     164.782 170.941 152.390  1.00  0.00      mode H  
ATOM   4489  HB2 PHE 1 382     166.993 172.766 153.372  1.00  0.00      mode H  
ATOM   4490  HB3 PHE 1 382     165.584 172.305 154.320  1.00  0.00      mode H  
ATOM   4491  HD1 PHE 1 382     165.084 169.668 154.365  1.00  0.00      mode H  
ATOM   4492  HD2 PHE 1 382     168.936 171.441 153.644  1.00  0.00      mode H  
ATOM   4493  HE1 PHE 1 382     166.191 167.557 155.091  1.00  0.00      mode H  
ATOM   4494  HE2 PHE 1 382     170.037 169.329 154.324  1.00  0.00      mode H  
ATOM   4495  HZ  PHE 1 382     168.671 167.388 155.061  1.00  0.00      mode H  
ATOM   4496  N   VAL 1 383     164.989 174.070 151.427  1.00  0.00      mode N  
ATOM   4497  CA  VAL 1 383     164.163 175.246 151.109  1.00  0.00      mode C  
ATOM   4498  C   VAL 1 383     163.201 174.977 149.949  1.00  0.00      mode C  
ATOM   4499  O   VAL 1 383     162.075 175.459 150.002  1.00  0.00      mode O  
ATOM   4500  CB  VAL 1 383     165.011 176.514 150.881  1.00  0.00      mode C  
ATOM   4501  CG1 VAL 1 383     165.865 176.827 152.115  1.00  0.00      mode C  
ATOM   4502  CG2 VAL 1 383     165.943 176.426 149.667  1.00  0.00      mode C  
ATOM   4503  H   VAL 1 383     165.970 174.073 151.176  1.00  0.00      mode H  
ATOM   4504  HA  VAL 1 383     163.533 175.450 151.975  1.00  0.00      mode H  
ATOM   4505  HB  VAL 1 383     164.329 177.351 150.724  1.00  0.00      mode H  
ATOM   4506 HG11 VAL 1 383     165.220 176.926 152.988  1.00  0.00      mode H  
ATOM   4507 HG12 VAL 1 383     166.596 176.040 152.295  1.00  0.00      mode H  
ATOM   4508 HG13 VAL 1 383     166.389 177.770 151.962  1.00  0.00      mode H  
ATOM   4509 HG21 VAL 1 383     166.655 175.615 149.813  1.00  0.00      mode H  
ATOM   4510 HG22 VAL 1 383     165.366 176.250 148.759  1.00  0.00      mode H  
ATOM   4511 HG23 VAL 1 383     166.488 177.363 149.555  1.00  0.00      mode H  
ATOM   4512  N   VAL 1 384     163.557 174.112 148.987  1.00  0.00      mode N  
ATOM   4513  CA  VAL 1 384     162.639 173.647 147.931  1.00  0.00      mode C  
ATOM   4514  C   VAL 1 384     161.569 172.724 148.529  1.00  0.00      mode C  
ATOM   4515  O   VAL 1 384     160.394 172.931 148.243  1.00  0.00      mode O  
ATOM   4516  CB  VAL 1 384     163.425 172.947 146.800  1.00  0.00      mode C  
ATOM   4517  CG1 VAL 1 384     162.521 172.227 145.791  1.00  0.00      mode C  
ATOM   4518  CG2 VAL 1 384     164.237 173.978 146.002  1.00  0.00      mode C  
ATOM   4519  H   VAL 1 384     164.506 173.749 148.985  1.00  0.00      mode H  
ATOM   4520  HA  VAL 1 384     162.119 174.506 147.506  1.00  0.00      mode H  
ATOM   4521  HB  VAL 1 384     164.103 172.212 147.234  1.00  0.00      mode H  
ATOM   4522 HG11 VAL 1 384     161.976 171.424 146.285  1.00  0.00      mode H  
ATOM   4523 HG12 VAL 1 384     161.815 172.928 145.352  1.00  0.00      mode H  
ATOM   4524 HG13 VAL 1 384     163.128 171.787 145.000  1.00  0.00      mode H  
ATOM   4525 HG21 VAL 1 384     163.569 174.673 145.494  1.00  0.00      mode H  
ATOM   4526 HG22 VAL 1 384     164.890 174.547 146.665  1.00  0.00      mode H  
ATOM   4527 HG23 VAL 1 384     164.855 173.468 145.262  1.00  0.00      mode H  
ATOM   4528  N   VAL 1 385     161.922 171.788 149.423  1.00  0.00      mode N  
ATOM   4529  CA  VAL 1 385     160.963 170.892 150.108  1.00  0.00      mode C  
ATOM   4530  C   VAL 1 385     159.957 171.727 150.908  1.00  0.00      mode C  
ATOM   4531  O   VAL 1 385     158.752 171.506 150.785  1.00  0.00      mode O  
ATOM   4532  CB  VAL 1 385     161.730 169.933 151.047  1.00  0.00      mode C  
ATOM   4533  CG1 VAL 1 385     160.907 169.356 152.211  1.00  0.00      mode C  
ATOM   4534  CG2 VAL 1 385     162.265 168.747 150.239  1.00  0.00      mode C  
ATOM   4535  H   VAL 1 385     162.911 171.643 149.603  1.00  0.00      mode H  
ATOM   4536  HA  VAL 1 385     160.404 170.313 149.372  1.00  0.00      mode H  
ATOM   4537  HB  VAL 1 385     162.575 170.463 151.486  1.00  0.00      mode H  
ATOM   4538 HG11 VAL 1 385     160.604 170.148 152.897  1.00  0.00      mode H  
ATOM   4539 HG12 VAL 1 385     160.019 168.847 151.829  1.00  0.00      mode H  
ATOM   4540 HG13 VAL 1 385     161.517 168.655 152.773  1.00  0.00      mode H  
ATOM   4541 HG21 VAL 1 385     161.440 168.107 149.929  1.00  0.00      mode H  
ATOM   4542 HG22 VAL 1 385     162.785 169.096 149.347  1.00  0.00      mode H  
ATOM   4543 HG23 VAL 1 385     162.967 168.173 150.843  1.00  0.00      mode H  
ATOM   4544  N   ILE 1 386     160.425 172.713 151.683  1.00  0.00      mode N  
ATOM   4545  CA  ILE 1 386     159.558 173.609 152.459  1.00  0.00      mode C  
ATOM   4546  C   ILE 1 386     158.701 174.478 151.534  1.00  0.00      mode C  
ATOM   4547  O   ILE 1 386     157.495 174.581 151.746  1.00  0.00      mode O  
ATOM   4548  CB  ILE 1 386     160.400 174.460 153.438  1.00  0.00      mode C  
ATOM   4549  CG1 ILE 1 386     161.035 173.613 154.569  1.00  0.00      mode C  
ATOM   4550  CG2 ILE 1 386     159.585 175.610 154.057  1.00  0.00      mode C  
ATOM   4551  CD1 ILE 1 386     160.064 173.054 155.617  1.00  0.00      mode C  
ATOM   4552  H   ILE 1 386     161.431 172.830 151.758  1.00  0.00      mode H  
ATOM   4553  HA  ILE 1 386     158.861 173.002 153.038  1.00  0.00      mode H  
ATOM   4554  HB  ILE 1 386     161.214 174.913 152.870  1.00  0.00      mode H  
ATOM   4555 HG12 ILE 1 386     161.565 172.768 154.132  1.00  0.00      mode H  
ATOM   4556 HG13 ILE 1 386     161.774 174.224 155.088  1.00  0.00      mode H  
ATOM   4557 HG21 ILE 1 386     159.305 176.340 153.299  1.00  0.00      mode H  
ATOM   4558 HG22 ILE 1 386     158.676 175.232 154.529  1.00  0.00      mode H  
ATOM   4559 HG23 ILE 1 386     160.196 176.115 154.802  1.00  0.00      mode H  
ATOM   4560 HD11 ILE 1 386     159.630 173.862 156.207  1.00  0.00      mode H  
ATOM   4561 HD12 ILE 1 386     159.269 172.487 155.135  1.00  0.00      mode H  
ATOM   4562 HD13 ILE 1 386     160.608 172.392 156.288  1.00  0.00      mode H  
ATOM   4563  N   PHE 1 387     159.274 175.053 150.469  1.00  0.00      mode N  
ATOM   4564  CA  PHE 1 387     158.526 175.923 149.564  1.00  0.00      mode C  
ATOM   4565  C   PHE 1 387     157.459 175.209 148.725  1.00  0.00      mode C  
ATOM   4566  O   PHE 1 387     156.349 175.720 148.602  1.00  0.00      mode O  
ATOM   4567  CB  PHE 1 387     159.463 176.830 148.753  1.00  0.00      mode C  
ATOM   4568  CG  PHE 1 387     158.760 177.686 147.715  1.00  0.00      mode C  
ATOM   4569  CD1 PHE 1 387     158.170 178.903 148.111  1.00  0.00      mode C  
ATOM   4570  CD2 PHE 1 387     158.681 177.280 146.369  1.00  0.00      mode C  
ATOM   4571  CE1 PHE 1 387     157.501 179.707 147.171  1.00  0.00      mode C  
ATOM   4572  CE2 PHE 1 387     158.004 178.080 145.430  1.00  0.00      mode C  
ATOM   4573  CZ  PHE 1 387     157.414 179.293 145.830  1.00  0.00      mode C  
ATOM   4574  H   PHE 1 387     160.272 174.943 150.318  1.00  0.00      mode H  
ATOM   4575  HA  PHE 1 387     157.957 176.604 150.198  1.00  0.00      mode H  
ATOM   4576  HB2 PHE 1 387     160.019 177.474 149.435  1.00  0.00      mode H  
ATOM   4577  HB3 PHE 1 387     160.185 176.197 148.233  1.00  0.00      mode H  
ATOM   4578  HD1 PHE 1 387     158.232 179.221 149.142  1.00  0.00      mode H  
ATOM   4579  HD2 PHE 1 387     159.136 176.351 146.057  1.00  0.00      mode H  
ATOM   4580  HE1 PHE 1 387     157.057 180.642 147.479  1.00  0.00      mode H  
ATOM   4581  HE2 PHE 1 387     157.937 177.762 144.399  1.00  0.00      mode H  
ATOM   4582  HZ  PHE 1 387     156.900 179.907 145.105  1.00  0.00      mode H  
ATOM   4583  N   LEU 1 388     157.725 173.975 148.278  1.00  0.00      mode N  
ATOM   4584  CA  LEU 1 388     156.732 173.109 147.626  1.00  0.00      mode C  
ATOM   4585  C   LEU 1 388     155.692 172.578 148.621  1.00  0.00      mode C  
ATOM   4586  O   LEU 1 388     154.507 172.630 148.314  1.00  0.00      mode O  
ATOM   4587  CB  LEU 1 388     157.433 171.943 146.900  1.00  0.00      mode C  
ATOM   4588  CG  LEU 1 388     157.753 172.232 145.422  1.00  0.00      mode C  
ATOM   4589  CD1 LEU 1 388     158.619 173.474 145.205  1.00  0.00      mode C  
ATOM   4590  CD2 LEU 1 388     158.486 171.032 144.820  1.00  0.00      mode C  
ATOM   4591  H   LEU 1 388     158.663 173.607 148.416  1.00  0.00      mode H  
ATOM   4592  HA  LEU 1 388     156.178 173.696 146.890  1.00  0.00      mode H  
ATOM   4593  HB2 LEU 1 388     158.337 171.659 147.436  1.00  0.00      mode H  
ATOM   4594  HB3 LEU 1 388     156.768 171.079 146.921  1.00  0.00      mode H  
ATOM   4595  HG  LEU 1 388     156.817 172.368 144.881  1.00  0.00      mode H  
ATOM   4596 HD11 LEU 1 388     158.055 174.361 145.488  1.00  0.00      mode H  
ATOM   4597 HD12 LEU 1 388     159.520 173.410 145.812  1.00  0.00      mode H  
ATOM   4598 HD13 LEU 1 388     158.891 173.561 144.154  1.00  0.00      mode H  
ATOM   4599 HD21 LEU 1 388     159.449 170.911 145.315  1.00  0.00      mode H  
ATOM   4600 HD22 LEU 1 388     157.893 170.127 144.954  1.00  0.00      mode H  
ATOM   4601 HD23 LEU 1 388     158.648 171.196 143.755  1.00  0.00      mode H  
ATOM   4602  N   GLY 1 389     156.086 172.158 149.830  1.00  0.00      mode N  
ATOM   4603  CA  GLY 1 389     155.133 171.769 150.879  1.00  0.00      mode C  
ATOM   4604  C   GLY 1 389     154.167 172.912 151.212  1.00  0.00      mode C  
ATOM   4605  O   GLY 1 389     152.952 172.744 151.141  1.00  0.00      mode O  
ATOM   4606  H   GLY 1 389     157.078 172.132 150.049  1.00  0.00      mode H  
ATOM   4607  HA2 GLY 1 389     154.558 170.902 150.554  1.00  0.00      mode H  
ATOM   4608  HA3 GLY 1 389     155.683 171.514 151.785  1.00  0.00      mode H  
ATOM   4609  N   SER 1 390     154.716 174.117 151.372  1.00  0.00      mode N  
ATOM   4610  CA  SER 1 390     153.972 175.372 151.496  1.00  0.00      mode C  
ATOM   4611  C   SER 1 390     153.065 175.647 150.286  1.00  0.00      mode C  
ATOM   4612  O   SER 1 390     151.873 175.903 150.461  1.00  0.00      mode O  
ATOM   4613  CB  SER 1 390     154.985 176.507 151.701  1.00  0.00      mode C  
ATOM   4614  OG  SER 1 390     154.373 177.766 151.740  1.00  0.00      mode O  
ATOM   4615  H   SER 1 390     155.729 174.169 151.406  1.00  0.00      mode H  
ATOM   4616  HA  SER 1 390     153.341 175.317 152.383  1.00  0.00      mode H  
ATOM   4617  HB2 SER 1 390     155.701 176.501 150.880  1.00  0.00      mode H  
ATOM   4618  HB3 SER 1 390     155.531 176.334 152.629  1.00  0.00      mode H  
ATOM   4619  HG  SER 1 390     154.917 178.332 152.233  1.00  0.00      mode H  
ATOM   4620  N   PHE 1 391     153.584 175.527 149.055  1.00  0.00      mode N  
ATOM   4621  CA  PHE 1 391     152.858 175.843 147.818  1.00  0.00      mode C  
ATOM   4622  C   PHE 1 391     151.811 174.819 147.337  1.00  0.00      mode C  
ATOM   4623  O   PHE 1 391     150.874 175.157 146.615  1.00  0.00      mode O  
ATOM   4624  CB  PHE 1 391     153.797 176.403 146.737  1.00  0.00      mode C  
ATOM   4625  CG  PHE 1 391     153.156 176.630 145.379  1.00  0.00      mode C  
ATOM   4626  CD1 PHE 1 391     153.274 175.678 144.348  1.00  0.00      mode C  
ATOM   4627  CD2 PHE 1 391     152.416 177.809 145.159  1.00  0.00      mode C  
ATOM   4628  CE1 PHE 1 391     152.662 175.913 143.102  1.00  0.00      mode C  
ATOM   4629  CE2 PHE 1 391     151.803 178.041 143.916  1.00  0.00      mode C  
ATOM   4630  CZ  PHE 1 391     151.928 177.094 142.885  1.00  0.00      mode C  
ATOM   4631  H   PHE 1 391     154.570 175.304 148.968  1.00  0.00      mode H  
ATOM   4632  HA  PHE 1 391     152.246 176.705 148.071  1.00  0.00      mode H  
ATOM   4633  HB2 PHE 1 391     154.236 177.338 147.091  1.00  0.00      mode H  
ATOM   4634  HB3 PHE 1 391     154.614 175.693 146.601  1.00  0.00      mode H  
ATOM   4635  HD1 PHE 1 391     153.825 174.762 144.514  1.00  0.00      mode H  
ATOM   4636  HD2 PHE 1 391     152.309 178.534 145.952  1.00  0.00      mode H  
ATOM   4637  HE1 PHE 1 391     152.755 175.183 142.311  1.00  0.00      mode H  
ATOM   4638  HE2 PHE 1 391     151.227 178.942 143.755  1.00  0.00      mode H  
ATOM   4639  HZ  PHE 1 391     151.454 177.274 141.930  1.00  0.00      mode H  
ATOM   4640  N   TYR 1 392     151.861 173.604 147.887  1.00  0.00      mode N  
ATOM   4641  CA  TYR 1 392     150.813 172.599 147.724  1.00  0.00      mode C  
ATOM   4642  C   TYR 1 392     149.776 172.622 148.855  1.00  0.00      mode C  
ATOM   4643  O   TYR 1 392     148.581 172.545 148.576  1.00  0.00      mode O  
ATOM   4644  CB  TYR 1 392     151.434 171.214 147.491  1.00  0.00      mode C  
ATOM   4645  CG  TYR 1 392     152.332 171.099 146.263  1.00  0.00      mode C  
ATOM   4646  CD1 TYR 1 392     151.972 171.685 145.029  1.00  0.00      mode C  
ATOM   4647  CD2 TYR 1 392     153.561 170.415 146.373  1.00  0.00      mode C  
ATOM   4648  CE1 TYR 1 392     152.846 171.608 143.927  1.00  0.00      mode C  
ATOM   4649  CE2 TYR 1 392     154.430 170.322 145.270  1.00  0.00      mode C  
ATOM   4650  CZ  TYR 1 392     154.077 170.930 144.046  1.00  0.00      mode C  
ATOM   4651  OH  TYR 1 392     154.908 170.849 142.974  1.00  0.00      mode O  
ATOM   4652  H   TYR 1 392     152.706 173.343 148.387  1.00  0.00      mode H  
ATOM   4653  HA  TYR 1 392     150.244 172.839 146.826  1.00  0.00      mode H  
ATOM   4654  HB2 TYR 1 392     152.001 170.939 148.382  1.00  0.00      mode H  
ATOM   4655  HB3 TYR 1 392     150.625 170.489 147.380  1.00  0.00      mode H  
ATOM   4656  HD1 TYR 1 392     151.036 172.215 144.924  1.00  0.00      mode H  
ATOM   4657  HD2 TYR 1 392     153.843 169.971 147.317  1.00  0.00      mode H  
ATOM   4658  HE1 TYR 1 392     152.585 172.062 142.985  1.00  0.00      mode H  
ATOM   4659  HE2 TYR 1 392     155.364 169.790 145.365  1.00  0.00      mode H  
ATOM   4660  HH  TYR 1 392     155.663 170.289 143.155  1.00  0.00      mode H  
ATOM   4661  N   LEU 1 393     150.196 172.872 150.105  1.00  0.00      mode N  
ATOM   4662  CA  LEU 1 393     149.293 172.999 151.258  1.00  0.00      mode C  
ATOM   4663  C   LEU 1 393     148.351 174.210 151.146  1.00  0.00      mode C  
ATOM   4664  O   LEU 1 393     147.156 174.075 151.404  1.00  0.00      mode O  
ATOM   4665  CB  LEU 1 393     150.130 173.039 152.550  1.00  0.00      mode C  
ATOM   4666  CG  LEU 1 393     149.315 173.191 153.849  1.00  0.00      mode C  
ATOM   4667  CD1 LEU 1 393     148.366 172.012 154.076  1.00  0.00      mode C  
ATOM   4668  CD2 LEU 1 393     150.265 173.275 155.045  1.00  0.00      mode C  
ATOM   4669  H   LEU 1 393     151.195 172.937 150.280  1.00  0.00      mode H  
ATOM   4670  HA  LEU 1 393     148.667 172.106 151.285  1.00  0.00      mode H  
ATOM   4671  HB2 LEU 1 393     150.719 172.122 152.612  1.00  0.00      mode H  
ATOM   4672  HB3 LEU 1 393     150.824 173.879 152.484  1.00  0.00      mode H  
ATOM   4673  HG  LEU 1 393     148.732 174.112 153.814  1.00  0.00      mode H  
ATOM   4674 HD11 LEU 1 393     147.604 171.989 153.297  1.00  0.00      mode H  
ATOM   4675 HD12 LEU 1 393     148.924 171.075 154.067  1.00  0.00      mode H  
ATOM   4676 HD13 LEU 1 393     147.864 172.123 155.038  1.00  0.00      mode H  
ATOM   4677 HD21 LEU 1 393     150.854 172.366 155.122  1.00  0.00      mode H  
ATOM   4678 HD22 LEU 1 393     150.936 174.130 154.922  1.00  0.00      mode H  
ATOM   4679 HD23 LEU 1 393     149.692 173.413 155.963  1.00  0.00      mode H  
ATOM   4680  N   ILE 1 394     148.842 175.349 150.646  1.00  0.00      mode N  
ATOM   4681  CA  ILE 1 394     148.005 176.515 150.303  1.00  0.00      mode C  
ATOM   4682  C   ILE 1 394     146.888 176.141 149.317  1.00  0.00      mode C  
ATOM   4683  O   ILE 1 394     145.727 176.455 149.561  1.00  0.00      mode O  
ATOM   4684  CB  ILE 1 394     148.895 177.671 149.779  1.00  0.00      mode C  
ATOM   4685  CG1 ILE 1 394     148.105 178.958 149.465  1.00  0.00      mode C  
ATOM   4686  CG2 ILE 1 394     149.659 177.281 148.506  1.00  0.00      mode C  
ATOM   4687  CD1 ILE 1 394     149.030 180.174 149.276  1.00  0.00      mode C  
ATOM   4688  H   ILE 1 394     149.844 175.414 150.489  1.00  0.00      mode H  
ATOM   4689  HA  ILE 1 394     147.520 176.861 151.217  1.00  0.00      mode H  
ATOM   4690  HB  ILE 1 394     149.625 177.897 150.560  1.00  0.00      mode H  
ATOM   4691 HG12 ILE 1 394     147.501 178.819 148.566  1.00  0.00      mode H  
ATOM   4692 HG13 ILE 1 394     147.423 179.160 150.293  1.00  0.00      mode H  
ATOM   4693 HG21 ILE 1 394     150.069 176.288 148.635  1.00  0.00      mode H  
ATOM   4694 HG22 ILE 1 394     149.009 177.284 147.628  1.00  0.00      mode H  
ATOM   4695 HG23 ILE 1 394     150.486 177.966 148.336  1.00  0.00      mode H  
ATOM   4696 HD11 ILE 1 394     149.556 180.395 150.205  1.00  0.00      mode H  
ATOM   4697 HD12 ILE 1 394     149.774 179.994 148.505  1.00  0.00      mode H  
ATOM   4698 HD13 ILE 1 394     148.441 181.034 148.970  1.00  0.00      mode H  
ATOM   4699  N   ASN 1 395     147.194 175.373 148.265  1.00  0.00      mode N  
ATOM   4700  CA  ASN 1 395     146.201 174.944 147.279  1.00  0.00      mode C  
ATOM   4701  C   ASN 1 395     145.290 173.817 147.808  1.00  0.00      mode C  
ATOM   4702  O   ASN 1 395     144.146 173.714 147.369  1.00  0.00      mode O  
ATOM   4703  CB  ASN 1 395     146.921 174.553 145.971  1.00  0.00      mode C  
ATOM   4704  CG  ASN 1 395     146.332 175.303 144.789  1.00  0.00      mode C  
ATOM   4705  ND2 ASN 1 395     145.275 174.794 144.203  1.00  0.00      mode N  
ATOM   4706  OD1 ASN 1 395     146.802 176.360 144.397  1.00  0.00      mode O  
ATOM   4707  H   ASN 1 395     148.157 175.102 148.125  1.00  0.00      mode H  
ATOM   4708  HA  ASN 1 395     145.549 175.795 147.074  1.00  0.00      mode H  
ATOM   4709  HB2 ASN 1 395     146.848 173.481 145.798  1.00  0.00      mode H  
ATOM   4710  HB3 ASN 1 395     147.980 174.816 146.021  1.00  0.00      mode H  
ATOM   4711 HD21 ASN 1 395     144.833 173.969 144.559  1.00  0.00      mode H  
ATOM   4712 HD22 ASN 1 395     144.848 175.370 143.478  1.00  0.00      mode H  
ATOM   4713  N   LEU 1 396     145.747 173.013 148.777  1.00  0.00      mode N  
ATOM   4714  CA  LEU 1 396     144.949 171.991 149.468  1.00  0.00      mode C  
ATOM   4715  C   LEU 1 396     143.827 172.622 150.308  1.00  0.00      mode C  
ATOM   4716  O   LEU 1 396     142.670 172.217 150.197  1.00  0.00      mode O  
ATOM   4717  CB  LEU 1 396     145.912 171.129 150.310  1.00  0.00      mode C  
ATOM   4718  CG  LEU 1 396     145.379 169.752 150.751  1.00  0.00      mode C  
ATOM   4719  CD1 LEU 1 396     146.551 168.902 151.251  1.00  0.00      mode C  
ATOM   4720  CD2 LEU 1 396     144.362 169.831 151.892  1.00  0.00      mode C  
ATOM   4721  H   LEU 1 396     146.719 173.113 149.051  1.00  0.00      mode H  
ATOM   4722  HA  LEU 1 396     144.476 171.355 148.716  1.00  0.00      mode H  
ATOM   4723  HB2 LEU 1 396     146.803 170.948 149.710  1.00  0.00      mode H  
ATOM   4724  HB3 LEU 1 396     146.225 171.685 151.191  1.00  0.00      mode H  
ATOM   4725  HG  LEU 1 396     144.927 169.244 149.898  1.00  0.00      mode H  
ATOM   4726 HD11 LEU 1 396     147.307 168.810 150.471  1.00  0.00      mode H  
ATOM   4727 HD12 LEU 1 396     147.001 169.362 152.132  1.00  0.00      mode H  
ATOM   4728 HD13 LEU 1 396     146.202 167.903 151.503  1.00  0.00      mode H  
ATOM   4729 HD21 LEU 1 396     144.729 170.491 152.678  1.00  0.00      mode H  
ATOM   4730 HD22 LEU 1 396     143.410 170.200 151.519  1.00  0.00      mode H  
ATOM   4731 HD23 LEU 1 396     144.198 168.838 152.309  1.00  0.00      mode H  
ATOM   4732  N   ILE 1 397     144.139 173.698 151.044  1.00  0.00      mode N  
ATOM   4733  CA  ILE 1 397     143.151 174.481 151.810  1.00  0.00      mode C  
ATOM   4734  C   ILE 1 397     142.057 175.062 150.887  1.00  0.00      mode C  
ATOM   4735  O   ILE 1 397     140.888 175.118 151.263  1.00  0.00      mode O  
ATOM   4736  CB  ILE 1 397     143.888 175.570 152.632  1.00  0.00      mode C  
ATOM   4737  CG1 ILE 1 397     144.730 174.919 153.758  1.00  0.00      mode C  
ATOM   4738  CG2 ILE 1 397     142.933 176.614 153.247  1.00  0.00      mode C  
ATOM   4739  CD1 ILE 1 397     145.866 175.811 154.278  1.00  0.00      mode C  
ATOM   4740  H   ILE 1 397     145.114 173.981 151.084  1.00  0.00      mode H  
ATOM   4741  HA  ILE 1 397     142.645 173.815 152.509  1.00  0.00      mode H  
ATOM   4742  HB  ILE 1 397     144.561 176.099 151.957  1.00  0.00      mode H  
ATOM   4743 HG12 ILE 1 397     144.080 174.640 154.590  1.00  0.00      mode H  
ATOM   4744 HG13 ILE 1 397     145.196 174.003 153.390  1.00  0.00      mode H  
ATOM   4745 HG21 ILE 1 397     142.412 177.162 152.462  1.00  0.00      mode H  
ATOM   4746 HG22 ILE 1 397     142.196 176.121 153.884  1.00  0.00      mode H  
ATOM   4747 HG23 ILE 1 397     143.490 177.337 153.841  1.00  0.00      mode H  
ATOM   4748 HD11 ILE 1 397     146.520 176.099 153.455  1.00  0.00      mode H  
ATOM   4749 HD12 ILE 1 397     145.466 176.705 154.755  1.00  0.00      mode H  
ATOM   4750 HD13 ILE 1 397     146.450 175.257 155.013  1.00  0.00      mode H  
ATOM   4751  N   LEU 1 398     142.400 175.401 149.641  1.00  0.00      mode N  
ATOM   4752  CA  LEU 1 398     141.450 175.880 148.627  1.00  0.00      mode C  
ATOM   4753  C   LEU 1 398     140.686 174.748 147.904  1.00  0.00      mode C  
ATOM   4754  O   LEU 1 398     139.551 174.952 147.474  1.00  0.00      mode O  
ATOM   4755  CB  LEU 1 398     142.204 176.786 147.637  1.00  0.00      mode C  
ATOM   4756  CG  LEU 1 398     142.930 177.977 148.299  1.00  0.00      mode C  
ATOM   4757  CD1 LEU 1 398     143.774 178.702 147.252  1.00  0.00      mode C  
ATOM   4758  CD2 LEU 1 398     141.961 178.961 148.958  1.00  0.00      mode C  
ATOM   4759  H   LEU 1 398     143.378 175.337 149.389  1.00  0.00      mode H  
ATOM   4760  HA  LEU 1 398     140.691 176.484 149.126  1.00  0.00      mode H  
ATOM   4761  HB2 LEU 1 398     142.939 176.178 147.106  1.00  0.00      mode H  
ATOM   4762  HB3 LEU 1 398     141.496 177.170 146.901  1.00  0.00      mode H  
ATOM   4763  HG  LEU 1 398     143.604 177.619 149.070  1.00  0.00      mode H  
ATOM   4764 HD11 LEU 1 398     144.487 178.003 146.811  1.00  0.00      mode H  
ATOM   4765 HD12 LEU 1 398     143.137 179.107 146.466  1.00  0.00      mode H  
ATOM   4766 HD13 LEU 1 398     144.335 179.503 147.730  1.00  0.00      mode H  
ATOM   4767 HD21 LEU 1 398     141.205 179.282 148.243  1.00  0.00      mode H  
ATOM   4768 HD22 LEU 1 398     141.472 178.484 149.807  1.00  0.00      mode H  
ATOM   4769 HD23 LEU 1 398     142.512 179.822 149.331  1.00  0.00      mode H  
ATOM   4770  N   ALA 1 399     141.246 173.535 147.835  1.00  0.00      mode N  
ATOM   4771  CA  ALA 1 399     140.619 172.382 147.177  1.00  0.00      mode C  
ATOM   4772  C   ALA 1 399     139.397 171.823 147.932  1.00  0.00      mode C  
ATOM   4773  O   ALA 1 399     138.478 171.297 147.305  1.00  0.00      mode O  
ATOM   4774  CB  ALA 1 399     141.690 171.305 146.967  1.00  0.00      mode C  
ATOM   4775  H   ALA 1 399     142.192 173.424 148.176  1.00  0.00      mode H  
ATOM   4776  HA  ALA 1 399     140.265 172.699 146.195  1.00  0.00      mode H  
ATOM   4777  HB1 ALA 1 399     142.515 171.719 146.387  1.00  0.00      mode H  
ATOM   4778  HB2 ALA 1 399     142.060 170.949 147.928  1.00  0.00      mode H  
ATOM   4779  HB3 ALA 1 399     141.256 170.466 146.419  1.00  0.00      mode H  
ATOM   4780  N   VAL 1 400     139.337 171.991 149.259  1.00  0.00      mode N  
ATOM   4781  CA  VAL 1 400     138.126 171.692 150.049  1.00  0.00      mode C  
ATOM   4782  C   VAL 1 400     137.102 172.832 149.925  1.00  0.00      mode C  
ATOM   4783  O   VAL 1 400     135.906 172.558 149.866  1.00  0.00      mode O  
ATOM   4784  CB  VAL 1 400     138.469 171.413 151.531  1.00  0.00      mode C  
ATOM   4785  CG1 VAL 1 400     139.135 170.044 151.666  1.00  0.00      mode C  
ATOM   4786  CG2 VAL 1 400     139.404 172.437 152.193  1.00  0.00      mode C  
ATOM   4787  H   VAL 1 400     140.144 172.383 149.730  1.00  0.00      mode H  
ATOM   4788  HA  VAL 1 400     137.643 170.800 149.646  1.00  0.00      mode H  
ATOM   4789  HB  VAL 1 400     137.540 171.375 152.098  1.00  0.00      mode H  
ATOM   4790 HG11 VAL 1 400     138.476 169.272 151.266  1.00  0.00      mode H  
ATOM   4791 HG12 VAL 1 400     140.076 170.041 151.117  1.00  0.00      mode H  
ATOM   4792 HG13 VAL 1 400     139.326 169.829 152.718  1.00  0.00      mode H  
ATOM   4793 HG21 VAL 1 400     140.406 172.377 151.768  1.00  0.00      mode H  
ATOM   4794 HG22 VAL 1 400     139.028 173.450 152.058  1.00  0.00      mode H  
ATOM   4795 HG23 VAL 1 400     139.466 172.234 153.263  1.00  0.00      mode H  
ATOM   4796  N   VAL 1 401     137.533 174.096 149.795  1.00  0.00      mode N  
ATOM   4797  CA  VAL 1 401     136.633 175.264 149.695  1.00  0.00      mode C  
ATOM   4798  C   VAL 1 401     135.756 175.154 148.442  1.00  0.00      mode C  
ATOM   4799  O   VAL 1 401     134.561 175.429 148.530  1.00  0.00      mode O  
ATOM   4800  CB  VAL 1 401     137.468 176.567 149.653  1.00  0.00      mode C  
ATOM   4801  CG1 VAL 1 401     136.739 177.774 149.043  1.00  0.00      mode C  
ATOM   4802  CG2 VAL 1 401     137.921 176.929 151.070  1.00  0.00      mode C  
ATOM   4803  H   VAL 1 401     138.529 174.263 149.805  1.00  0.00      mode H  
ATOM   4804  HA  VAL 1 401     135.965 175.293 150.555  1.00  0.00      mode H  
ATOM   4805  HB  VAL 1 401     138.358 176.409 149.055  1.00  0.00      mode H  
ATOM   4806 HG11 VAL 1 401     136.624 177.635 147.968  1.00  0.00      mode H  
ATOM   4807 HG12 VAL 1 401     135.756 177.887 149.493  1.00  0.00      mode H  
ATOM   4808 HG13 VAL 1 401     137.322 178.683 149.199  1.00  0.00      mode H  
ATOM   4809 HG21 VAL 1 401     137.058 177.102 151.707  1.00  0.00      mode H  
ATOM   4810 HG22 VAL 1 401     138.510 176.116 151.493  1.00  0.00      mode H  
ATOM   4811 HG23 VAL 1 401     138.542 177.824 151.040  1.00  0.00      mode H  
ATOM   4812  N   ALA 1 402     136.327 174.767 147.297  1.00  0.00      mode N  
ATOM   4813  CA  ALA 1 402     135.716 174.926 145.975  1.00  0.00      mode C  
ATOM   4814  C   ALA 1 402     134.272 174.391 145.862  1.00  0.00      mode C  
ATOM   4815  O   ALA 1 402     133.321 175.158 145.690  1.00  0.00      mode O  
ATOM   4816  CB  ALA 1 402     136.649 174.255 144.957  1.00  0.00      mode C  
ATOM   4817  H   ALA 1 402     137.315 174.541 147.324  1.00  0.00      mode H  
ATOM   4818  HA  ALA 1 402     135.672 175.993 145.754  1.00  0.00      mode H  
ATOM   4819  HB1 ALA 1 402     137.641 174.704 145.015  1.00  0.00      mode H  
ATOM   4820  HB2 ALA 1 402     136.737 173.186 145.161  1.00  0.00      mode H  
ATOM   4821  HB3 ALA 1 402     136.248 174.387 143.952  1.00  0.00      mode H  
ATOM   4822  N   MET 1 403     134.101 173.077 146.051  1.00  0.00      mode N  
ATOM   4823  CA  MET 1 403     132.812 172.388 145.912  1.00  0.00      mode C  
ATOM   4824  C   MET 1 403     131.744 172.935 146.867  1.00  0.00      mode C  
ATOM   4825  O   MET 1 403     130.588 173.101 146.484  1.00  0.00      mode O  
ATOM   4826  CB  MET 1 403     133.042 170.891 146.175  1.00  0.00      mode C  
ATOM   4827  CG  MET 1 403     131.803 170.017 145.935  1.00  0.00      mode C  
ATOM   4828  SD  MET 1 403     131.448 169.725 144.182  1.00  0.00      mode S  
ATOM   4829  CE  MET 1 403     129.645 169.503 144.236  1.00  0.00      mode C  
ATOM   4830  H   MET 1 403     134.933 172.519 146.173  1.00  0.00      mode H  
ATOM   4831  HA  MET 1 403     132.451 172.519 144.890  1.00  0.00      mode H  
ATOM   4832  HB2 MET 1 403     133.358 170.760 147.212  1.00  0.00      mode H  
ATOM   4833  HB3 MET 1 403     133.846 170.545 145.530  1.00  0.00      mode H  
ATOM   4834  HG2 MET 1 403     130.935 170.475 146.408  1.00  0.00      mode H  
ATOM   4835  HG3 MET 1 403     131.965 169.049 146.410  1.00  0.00      mode H  
ATOM   4836  HE1 MET 1 403     129.386 168.684 144.903  1.00  0.00      mode H  
ATOM   4837  HE2 MET 1 403     129.170 170.422 144.594  1.00  0.00      mode H  
ATOM   4838  HE3 MET 1 403     129.271 169.277 143.235  1.00  0.00      mode H  
ATOM   4839  N   ALA 1 404     132.129 173.215 148.117  1.00  0.00      mode N  
ATOM   4840  CA  ALA 1 404     131.217 173.700 149.147  1.00  0.00      mode C  
ATOM   4841  C   ALA 1 404     130.808 175.162 148.903  1.00  0.00      mode C  
ATOM   4842  O   ALA 1 404     129.638 175.498 149.063  1.00  0.00      mode O  
ATOM   4843  CB  ALA 1 404     131.885 173.504 150.512  1.00  0.00      mode C  
ATOM   4844  H   ALA 1 404     133.110 173.135 148.346  1.00  0.00      mode H  
ATOM   4845  HA  ALA 1 404     130.305 173.101 149.120  1.00  0.00      mode H  
ATOM   4846  HB1 ALA 1 404     132.151 172.456 150.644  1.00  0.00      mode H  
ATOM   4847  HB2 ALA 1 404     132.785 174.117 150.575  1.00  0.00      mode H  
ATOM   4848  HB3 ALA 1 404     131.193 173.796 151.301  1.00  0.00      mode H  
ATOM   4849  N   TYR 1 405     131.725 176.002 148.415  1.00  0.00      mode N  
ATOM   4850  CA  TYR 1 405     131.409 177.362 147.989  1.00  0.00      mode C  
ATOM   4851  C   TYR 1 405     130.448 177.468 146.798  1.00  0.00      mode C  
ATOM   4852  O   TYR 1 405     129.439 178.169 146.882  1.00  0.00      mode O  
ATOM   4853  CB  TYR 1 405     132.682 178.213 147.875  1.00  0.00      mode C  
ATOM   4854  CG  TYR 1 405     132.499 179.549 147.180  1.00  0.00      mode C  
ATOM   4855  CD1 TYR 1 405     132.637 179.651 145.782  1.00  0.00      mode C  
ATOM   4856  CD2 TYR 1 405     132.179 180.692 147.940  1.00  0.00      mode C  
ATOM   4857  CE1 TYR 1 405     132.460 180.893 145.145  1.00  0.00      mode C  
ATOM   4858  CE2 TYR 1 405     132.020 181.940 147.307  1.00  0.00      mode C  
ATOM   4859  CZ  TYR 1 405     132.155 182.041 145.906  1.00  0.00      mode C  
ATOM   4860  OH  TYR 1 405     131.980 183.236 145.282  1.00  0.00      mode O  
ATOM   4861  H   TYR 1 405     132.673 175.666 148.272  1.00  0.00      mode H  
ATOM   4862  HA  TYR 1 405     130.849 177.812 148.810  1.00  0.00      mode H  
ATOM   4863  HB2 TYR 1 405     133.092 178.375 148.874  1.00  0.00      mode H  
ATOM   4864  HB3 TYR 1 405     133.423 177.649 147.309  1.00  0.00      mode H  
ATOM   4865  HD1 TYR 1 405     132.859 178.773 145.185  1.00  0.00      mode H  
ATOM   4866  HD2 TYR 1 405     132.051 180.610 149.009  1.00  0.00      mode H  
ATOM   4867  HE1 TYR 1 405     132.553 180.967 144.074  1.00  0.00      mode H  
ATOM   4868  HE2 TYR 1 405     131.770 182.816 147.886  1.00  0.00      mode H  
ATOM   4869  HH  TYR 1 405     131.368 183.791 145.774  1.00  0.00      mode H  
ATOM   4870  N   GLU 1 406     130.663 176.664 145.751  1.00  0.00      mode N  
ATOM   4871  CA  GLU 1 406     129.778 176.675 144.577  1.00  0.00      mode C  
ATOM   4872  C   GLU 1 406     128.402 176.031 144.863  1.00  0.00      mode C  
ATOM   4873  O   GLU 1 406     127.392 176.501 144.342  1.00  0.00      mode O  
ATOM   4874  CB  GLU 1 406     130.486 176.043 143.362  1.00  0.00      mode C  
ATOM   4875  CG  GLU 1 406     129.947 176.610 142.031  1.00  0.00      mode C  
ATOM   4876  CD  GLU 1 406     130.135 178.135 141.905  1.00  0.00      mode C  
ATOM   4877  OE1 GLU 1 406     129.213 178.847 141.448  1.00  0.00      mode O  
ATOM   4878  OE2 GLU 1 406     131.142 178.684 142.407  1.00  0.00      mode O1-
ATOM   4879  H   GLU 1 406     131.510 176.103 145.718  1.00  0.00      mode H  
ATOM   4880  HA  GLU 1 406     129.584 177.722 144.348  1.00  0.00      mode H  
ATOM   4881  HB2 GLU 1 406     131.558 176.244 143.416  1.00  0.00      mode H  
ATOM   4882  HB3 GLU 1 406     130.347 174.959 143.387  1.00  0.00      mode H  
ATOM   4883  HG2 GLU 1 406     128.887 176.356 141.950  1.00  0.00      mode H  
ATOM   4884  HG3 GLU 1 406     130.472 176.113 141.212  1.00  0.00      mode H  
ATOM   4885  N   GLU 1 407     128.298 175.115 145.837  1.00  0.00      mode N  
ATOM   4886  CA  GLU 1 407     127.005 174.689 146.411  1.00  0.00      mode C  
ATOM   4887  C   GLU 1 407     126.188 175.848 147.011  1.00  0.00      mode C  
ATOM   4888  O   GLU 1 407     124.962 175.839 146.937  1.00  0.00      mode O  
ATOM   4889  CB  GLU 1 407     127.222 173.610 147.493  1.00  0.00      mode C  
ATOM   4890  CG  GLU 1 407     127.208 172.174 146.946  1.00  0.00      mode C  
ATOM   4891  CD  GLU 1 407     125.767 171.754 146.628  1.00  0.00      mode C  
ATOM   4892  OE1 GLU 1 407     125.108 171.211 147.556  1.00  0.00      mode O  
ATOM   4893  OE2 GLU 1 407     125.310 172.078 145.505  1.00  0.00      mode O1-
ATOM   4894  H   GLU 1 407     129.148 174.707 146.211  1.00  0.00      mode H  
ATOM   4895  HA  GLU 1 407     126.388 174.278 145.608  1.00  0.00      mode H  
ATOM   4896  HB2 GLU 1 407     128.183 173.775 147.981  1.00  0.00      mode H  
ATOM   4897  HB3 GLU 1 407     126.443 173.703 148.259  1.00  0.00      mode H  
ATOM   4898  HG2 GLU 1 407     127.618 171.505 147.711  1.00  0.00      mode H  
ATOM   4899  HG3 GLU 1 407     127.829 172.107 146.044  1.00  0.00      mode H  
ATOM   4900  N   GLN 1 408     126.831 176.896 147.541  1.00  0.00      mode N  
ATOM   4901  CA  GLN 1 408     126.105 178.098 147.974  1.00  0.00      mode C  
ATOM   4902  C   GLN 1 408     125.576 178.872 146.770  1.00  0.00      mode C  
ATOM   4903  O   GLN 1 408     124.453 179.355 146.805  1.00  0.00      mode O  
ATOM   4904  CB  GLN 1 408     126.987 179.030 148.813  1.00  0.00      mode C  
ATOM   4905  CG  GLN 1 408     127.752 178.317 149.928  1.00  0.00      mode C  
ATOM   4906  CD  GLN 1 408     126.849 177.663 150.968  1.00  0.00      mode C  
ATOM   4907  NE2 GLN 1 408     126.243 176.516 150.729  1.00  0.00      mode N  
ATOM   4908  OE1 GLN 1 408     126.505 178.302 151.936  1.00  0.00      mode O  
ATOM   4909  H   GLN 1 408     127.845 176.918 147.514  1.00  0.00      mode H  
ATOM   4910  HA  GLN 1 408     125.242 177.798 148.573  1.00  0.00      mode H  
ATOM   4911  HB2 GLN 1 408     127.711 179.520 148.164  1.00  0.00      mode H  
ATOM   4912  HB3 GLN 1 408     126.360 179.808 149.252  1.00  0.00      mode H  
ATOM   4913  HG2 GLN 1 408     128.379 179.050 150.435  1.00  0.00      mode H  
ATOM   4914  HG3 GLN 1 408     128.413 177.578 149.494  1.00  0.00      mode H  
ATOM   4915 HE21 GLN 1 408     126.434 176.009 149.882  1.00  0.00      mode H  
ATOM   4916 HE22 GLN 1 408     125.583 176.158 151.409  1.00  0.00      mode H  
ATOM   4917  N   ASN 1 409     126.324 178.919 145.669  1.00  0.00      mode N  
ATOM   4918  CA  ASN 1 409     125.893 179.592 144.444  1.00  0.00      mode C  
ATOM   4919  C   ASN 1 409     124.702 178.901 143.760  1.00  0.00      mode C  
ATOM   4920  O   ASN 1 409     123.853 179.593 143.213  1.00  0.00      mode O  
ATOM   4921  CB  ASN 1 409     127.106 179.796 143.528  1.00  0.00      mode C  
ATOM   4922  CG  ASN 1 409     128.180 180.659 144.176  1.00  0.00      mode C  
ATOM   4923  ND2 ASN 1 409     129.419 180.541 143.768  1.00  0.00      mode N  
ATOM   4924  OD1 ASN 1 409     127.905 181.491 145.029  1.00  0.00      mode O  
ATOM   4925  H   ASN 1 409     127.227 178.461 145.677  1.00  0.00      mode H  
ATOM   4926  HA  ASN 1 409     125.535 180.580 144.716  1.00  0.00      mode H  
ATOM   4927  HB2 ASN 1 409     126.796 180.278 142.600  1.00  0.00      mode H  
ATOM   4928  HB3 ASN 1 409     127.527 178.826 143.276  1.00  0.00      mode H  
ATOM   4929 HD21 ASN 1 409     129.654 179.880 143.015  1.00  0.00      mode H  
ATOM   4930 HD22 ASN 1 409     130.144 180.936 144.336  1.00  0.00      mode H  
ATOM   4931  N   GLN 1 410     124.525 177.587 143.962  1.00  0.00      mode N  
ATOM   4932  CA  GLN 1 410     123.277 176.876 143.611  1.00  0.00      mode C  
ATOM   4933  C   GLN 1 410     122.055 177.292 144.460  1.00  0.00      mode C  
ATOM   4934  O   GLN 1 410     120.923 177.071 144.033  1.00  0.00      mode O  
ATOM   4935  CB  GLN 1 410     123.484 175.352 143.685  1.00  0.00      mode C  
ATOM   4936  CG  GLN 1 410     124.478 174.836 142.624  1.00  0.00      mode C  
ATOM   4937  CD  GLN 1 410     124.128 173.430 142.140  1.00  0.00      mode C  
ATOM   4938  NE2 GLN 1 410     124.350 172.399 142.925  1.00  0.00      mode N
[truncated: 1,912,415 more chars]
